# Supplementary material for: 5-methyladenosine regulators play a crucial role in development of chronic hypersensitivity pneumonitis and idiopathic pulmonary fibrosis
Source: Sci Rep. 2023 Apr 12;13:5941. doi: 10.1038/s41598-023-32452-4 (PMC10097674; doi:10.1038/s41598-023-32452-4)
Supplement: Supplementary file 1 — Supplementary Information 1. [file 41598_2023_32452_MOESM1_ESM.xlsx]

## Sheet: Supplementary Table S1
ID	GSM4560639_con	GSM4560604_con	GSM4560631_con	GSM4560700_con	GSM4560701_con	GSM4560620_con	GSM4560632_con	GSM4560721_con	GSM4560722_con	GSM4560723_con	GSM4560623_con	GSM4560704_con	GSM4560705_con	GSM4560698_con	GSM4560702_con	GSM4560622_con	GSM4560640_con	GSM4560617_con	GSM4560630_con	GSM4560694_con	GSM4560695_con	GSM4560605_con	GSM4560611_con	GSM4560612_con	GSM4560726_con	GSM4560727_con	GSM4560728_con	GSM4560729_con	GSM4560732_con	GSM4560733_con	GSM4560613_con	GSM4560614_con	GSM4560615_con	GSM4560685_con	GSM4560624_con	GSM4560634_con	GSM4560708_con	GSM4560606_con	GSM4560628_con	GSM4560607_con	GSM4560686_con	GSM4560608_con	GSM4560609_con	GSM4560687_con	GSM4560688_con	GSM4560610_con	GSM4560602_con	GSM4560627_con	GSM4560682_con
NSUN2	2.70042	3.6813	3.20393	3.62297	4.74213	2.76845	3.62677	3.97619	3.7836	3.81527	3.45083	4.63023	4.30446	4.60556	4.21309	2.73917	2.83563	3.85994	3.96866	3.96427	4.94369	3.30277	3.43328	3.56501	3.57861	3.4659	4.08612	3.907	3.72592	3.99325	3.6876	3.59119	3.3335	4.10256	3.64479	4.24422	4.57392	3.93032	4.07816	3.89541	4.65875	3.20442	3.52302	5.32379	3.31023	3.4955	3.71945	3.46062	4.04352
NSUN3	1.39758	0.935435	1.29534	0.455182	1.43195	1.08182	1.1973	1.38007	1.02548	1.54087	1.18535	1.06857	1.36685	0.703422	1.7016	0.933701	0.570297	1.45291	1.19033	1.67678	1.50241	0.740516	0.962495	1.56668	1.66094	1.09591	0.848745	1.19888	1.30378	1.46974	1.434	1.76267	0.924573	1.07651	1.80161	0.67889	1.48475	1.43777	1.6309	1.44116	1.31939	1.41766	0.957503	1.1276	1.46378	1.37178	1.15947	1.25836	1.22835
NSUN4	2.34349	2.62996	2.46693	1.7912	2.6425	2.20494	2.22892	2.65162	2.47811	2.73737	2.50087	2.75837	1.99604	2.76527	2.64091	2.04256	1.56277	2.0219	2.59386	2.45101	2.7688	1.85876	2.05746	2.40019	2.72498	2.4295	2.58974	2.69781	2.52425	2.84231	2.36082	2.64782	2.28342	2.33795	2.17074	2.38767	2.43674	2.19114	2.55062	2.52009	2.35034	2.33771	2.04756	2.37862	2.12352	2.49669	2.67186	2.28028	2.5753
NSUN5	3.28404	3.88458	3.90686	4.13798	4.23749	3.3184	3.96534	4.20955	4.25621	4.19588	3.44274	3.69952	3.46439	3.43871	4.01121	3.57101	3.16296	3.57981	4.04531	3.43215	4.28299	4.03165	4.09678	4.16396	4.50908	3.96154	3.72473	4.14706	4.09912	4.42167	4.07273	4.04543	4.10233	3.70049	3.89626	3.98268	4.07761	3.61864	4.06423	3.84099	4.24533	3.88871	3.54465	4.46845	3.48403	4.295	4.18035	4.00956	3.31225
NSUN6	1.71039	2.26747	1.48867	1.22653	3.20266	1.71711	1.71216	1.78366	2.11659	1.07041	2.36081	2.07396	2.37199	2.52975	2.9611	1.37334	2.04407	2.03077	2.39571	2.12591	3.14419	1.73142	1.73195	1.68458	1.90519	1.57626	0.80747	1.89356	3.10186	2.71805	1.76156	1.6951	1.31875	2.35334	1.68343	2.27461	2.75269	1.6089	1.8442	1.92512	2.86232	1.82347	2.20876	2.32758	1.76615	2.35673	2.32476	1.09746	2.21916
NSUN7	0.921455	1.13164	0.915723	0.934351	1.63	1.00911	1.13744	1.50428	1.52708	1.40136	1.7752	1.36651	1.43507	1.44567	2.21598	1.25809	1.72021	0.675711	1.45381	1.64904	1.07809	0.408868	1.8298	2.61195	1.42366	1.60099	0.485007	1.4026	1.78115	0.86662	1.52608	1.16244	0.699044	1.42725	1.27841	1.56722	1.71982	1.06496	1.1985	0.965243	1.86611	1.11103	0.945744	1.42431	1.80967	0.901418	1.29721	0.548373	2.14055
DNMT1	3.67573	3.91737	3.42134	3.92844	4.53295	3.14764	3.4319	4.26081	4.32439	4.06456	3.10403	3.83423	3.93373	3.92202	3.96103	3.29522	3.23976	3.01435	3.63221	4.03556	3.8342	3.54251	3.91741	3.21669	3.71888	3.75974	3.4263	3.85671	3.47104	3.76639	3.67493	4.00567	3.60896	3.78017	3.4498	3.69346	4.10314	3.76645	3.71086	4.02985	4.562	3.74376	3.32016	4.4786	3.67208	3.73262	4.09215	3.67914	3.99604
DNMT3A	1.78706	1.90097	1.75192	1.96872	2.90749	1.91721	2.00338	2.27267	2.34516	2.20591	1.63748	1.39617	2.24225	1.59605	2.45375	1.78889	1.47811	1.88534	1.88183	2.42787	2.34121	1.83689	1.85143	2.08862	2.3444	2.05896	1.2925	2.04557	2.63021	2.59878	2.30615	2.10441	1.91513	2.01751	1.95136	2.11985	2.43119	2.23135	1.90322	2.41429	2.86663	2.39514	1.52996	2.62664	1.79799	2.18629	2.12893	1.80006	2.08274
DNMT3B	0.522091	0.821134	0.779147	0.667471	1.26135	0.60127	0.664072	0.41156	1.06916	0.618498	0.374009	0.436243	0.961936	0.504317	0.802919	0.674161	0.455123	1.0597	0.500782	0.930559	1.24219	0.817902	0.717132	0.866341	0.78873	0.646209	0.226534	0.384266	1.39498	0.59148	0.771719	1.0266	0.667735	0.713081	0.662076	0.539964	0.843805	0.859409	0.905191	0.960968	1.64988	1.01233	0.486706	1.24661	0.974755	0.934245	0.892312	0.637431	0.949842
TRDMT1	0.714372	0.899742	0.69383	0.512884	1.25967	0.59112	0.758439	0.996975	0.821996	0.895697	0.987901	0.984233	0.752596	0.987638	1.38213	0.66292	0.462447	0.773131	1.03598	1.12883	1.57022	0.765472	0.695684	1.12434	1.0904	0.813455	0.771775	0.772228	1.07663	1.16688	0.687598	0.915877	0.679702	0.773238	0.728172	1.00618	0.859986	0.670176	0.999737	1.07813	0.832629	1.14097	0.564271	0.718965	0.97904	0.817853	0.980029	0.813029	1.22854
YBX1	3.76395	3.38561	3.48259	2.92541	3.94672	3.68222	3.10515	4.27224	3.18322	3.59904	3.90148	4.07659	3.24384	3.65888	4.18374	3.62722	4.68207	3.4271	3.65852	3.50334	3.99543	3.20964	3.2021	3.82843	4.20584	3.61881	3.83761	4.05478	3.4983	3.98783	3.58118	3.45326	3.76779	3.23245	3.60961	4.03535	3.55715	3.34363	3.63468	3.73202	3.23596	3.83611	3.31795	3.33367	3.88312	3.70903	3.62939	3.23721	3.34701
TET2	1.36614	1.39977	0.996335	0.617734	1.65607	1.183	1.01018	1.68062	1.40707	1.20567	1.08489	1.3523	1.07436	1.44333	1.69609	1.00955	1.08929	1.03939	1.2373	1.40945	1.70226	0.933754	1.14649	1.23728	1.51705	1.16521	0.855309	1.30595	1.60132	1.76636	1.2622	1.42072	0.947383	1.11344	1.04036	1.17735	1.51673	1.13522	1.2435	1.28014	1.45512	1.36408	1.09201	1.01791	1.23263	1.26992	1.33002	1.23781	1.21884
[truncated: 239 more columns]
