# Supplementary material for: 5-methyladenosine regulators play a crucial role in development of chronic hypersensitivity pneumonitis and idiopathic pulmonary fibrosis
Source: Sci Rep. 2023 Apr 12;13:5941. doi: 10.1038/s41598-023-32452-4 (PMC10097674; doi:10.1038/s41598-023-32452-4)
Supplement: Supplementary file 2 — Supplementary Information 2. [file 41598_2023_32452_MOESM2_ESM.xlsx]

## Sheet: m5Ccluster
ID	NSUN2	NSUN3	NSUN4	NSUN5	NSUN6	NSUN7	DNMT1	DNMT3A	DNMT3B	TRDMT1	YBX1	TET2	m5Ccluster
GSM4560653_treat	4.39474	0.536206	2.41329	3.18698	1.68155	0.574169	4.2631	1.91516	0.696808	0.582664	3.40325	0.949128	A
GSM4560654_treat	4.40364	1.6528	2.54064	3.91983	2.86413	1.78226	4.42881	2.48937	0.845217	1.28541	3.96683	1.59206	A
GSM4560655_treat	3.87131	1.04808	2.34527	3.44874	1.86401	0.69734	4.03926	2.14488	0.98712	0.6457	3.41671	0.951836	A
GSM4560656_treat	4.18436	1.43822	2.63375	3.99503	3.05008	3.68964	4.43016	2.70756	1.3206	1.59274	4.22787	1.87821	A
GSM4560657_treat	4.33583	1.08092	2.3549	3.80423	2.14432	1.27177	4.20273	2.1815	0.662686	0.629367	2.97983	1.1203	A
GSM4560658_treat	4.56851	1.06655	2.56274	3.94789	2.84946	1.56392	4.17918	2.72851	1.09608	1.32196	3.57501	1.64396	A
GSM4560659_treat	3.60346	1.31568	2.22595	3.72735	2.8822	3.48017	3.68853	2.00242	0.727737	1.15166	3.51474	0.916492	A
GSM4560660_treat	3.82037	1.48638	2.43973	3.89836	2.25156	1.92502	4.06155	2.31748	0.943626	1.01496	3.63075	1.2178	A
GSM4560662_treat	3.96099	1.39305	2.45451	3.89715	2.51496	1.53369	4.08165	2.15586	0.63891	0.659865	3.32256	1.06771	A
GSM4560664_treat	4.61715	1.51565	2.5435	4.04968	2.13696	1.30877	4.07064	2.45152	0.947368	0.850598	4.03393	1.08759	A
GSM4560790_treat	3.56318	0.839147	2.27731	3.76893	1.64357	1.45045	3.61308	1.42524	0.318371	0.332553	3.05981	0.743898	A
GSM4560591_treat	4.00366	0.813201	2.04978	3.85206	1.48664	0.987361	3.69299	1.89269	0.735945	0.672604	3.2175	0.906696	A
GSM4560791_treat	3.9324	0.944964	2.28831	3.96375	2.69636	1.15663	4.07877	2.55348	1.47819	0.885566	3.5913	1.35022	A
GSM4560635_treat	2.71185	0.359261	1.7737	2.79964	0.532288	0.150618	2.49503	1.00655	0.171746	0.515057	3.41794	0.444908	B
GSM4560666_treat	4.54301	0.926737	2.38535	4.02096	3.03079	2.70186	3.83004	2.37146	1.02346	0.821875	3.56787	1.23984	A
GSM4560789_treat	4.42424	1.1023	2.21597	3.88093	2.37651	2.30852	4.09708	2.41428	0.808716	0.927033	3.23626	1.17726	A
GSM4560668_treat	4.16814	0.965837	2.15784	3.77631	2.56474	1.34034	3.60555	2.10853	0.749457	0.487761	2.92845	0.957722	A
GSM4560587_treat	3.22636	0.576561	1.97905	3.70284	1.54558	1.38418	3.31493	1.79021	0.34377	0.571579	3.45066	0.909236	A
GSM4560669_treat	3.68051	0.784686	1.87903	4.27701	2.42652	0.813445	4.10126	1.79535	1.02237	0.356065	2.87388	0.490478	A
GSM4560670_treat	4.75799	1.2383	2.53053	4.06508	2.54359	1.42318	4.12506	2.25389	0.706097	0.783634	3.58818	1.13255	A
GSM4560671_treat	4.84461	1.16466	2.38611	4.37145	3.05431	1.90379	4.08179	2.31352	0.990127	0.770764	3.2839	0.822974	A
GSM4560672_treat	4.17821	0.792656	2.88551	4.22652	2.85988	2.12107	4.14563	2.53203	0.744671	1.17046	3.49519	1.59452	A
GSM4560673_treat	4.02863	1.03205	2.06234	3.76548	1.08154	0.889165	4.1147	1.7558	0.807073	0.391565	3.04576	0.488072	A
GSM4560674_treat	4.19524	1.34234	2.45704	3.54912	2.06129	1.25381	3.64464	2.30881	0.942745	0.898876	3.33415	1.35726	A
GSM4560596_treat	3.82752	0.937808	2.30388	3.27021	1.41478	1.06437	4.03527	1.60543	0.411623	0.609779	2.96934	1.11101	A
GSM4560625_treat	3.14373	0.72886	2.01128	3.77786	1.68541	0.849317	3.51907	1.79296	0.707142	0.551951	2.97699	0.987707	A
GSM4560678_treat	4.51876	1.01718	2.51293	4.27648	2.94332	2.79689	4.19659	2.28965	1.10238	0.840304	3.23654	0.844803	A
GSM4560601_treat	3.39007	1.08327	1.96793	3.57488	1.69529	0.94473	2.88441	1.93728	0.579339	0.623432	3.52828	0.864701	A
GSM4560679_treat	4.07357	1.34205	2.157	3.7457	2.8382	4.14837	3.47647	1.79343	0.609528	1.48916	3.13264	1.07242	A
GSM4560680_treat	4.01399	1.27266	2.06704	3.57776	2.2484	1.77817	3.78018	2.1041	0.680025	0.790818	3.44465	1.22789	A
GSM4560603_treat	3.79179	1.48535	2.34589	4.05202	1.45766	1.59259	3.52551	2.25138	0.787246	0.680903	3.60582	1.08912	A
GSM4560681_treat	4.58272	1.35349	2.58416	4.2913	2.67368	1.92436	4.05101	2.82456	1.25149	1.43911	4.07202	1.50376	A
GSM4560683_treat	3.9933	0.58164	2.08054	3.20925	1.73777	0.786963	3.92018	1.6352	0.563272	0.577864	3.33907	0.505015	A
GSM4560684_treat	3.82759	1.59661	2.26306	3.82362	3.29229	2.98374	3.94732	2.50753	0.991703	1.33183	3.63876	1.34895	A
GSM4560689_treat	4.35269	1.31899	2.3651	3.82271	2.21671	2.39127	4.22481	2.39836	0.895826	1.04805	3.86179	1.35358	A
GSM4560690_treat	3.9585	0.666343	2.27467	3.62619	1.69461	0.683001	3.88306	2.36881	0.951817	0.58611	3.4962	0.641478	A
GSM4560616_treat	3.62692	1.08965	2.30725	3.87915	2.30941	2.0291	3.23314	1.79192	0.729403	0.929944	3.42097	1.15971	A
GSM4560691_treat	4.43338	1.01023	2.25332	3.91562	2.71261	2.65962	3.78709	2.28022	0.919071	1.43202	3.36035	1.25013	A
GSM4560692_treat	4.39188	0.918013	2.17221	4.06893	2.70416	2.03595	3.86008	2.48478	1.13149	0.821468	3.01383	1.20684	A
GSM4560693_treat	4.04529	1.43949	2.64445	3.96642	1.57328	0.956618	3.92414	1.77378	0.422156	0.62818	4.01252	0.808863	A
GSM4560636_treat	2.8742	1.00422	2.40606	3.93988	1.82275	2.45084	2.82726	1.65678	0.501583	1.11934	3.29839	0.992758	A
GSM4560792_treat	3.28055	1.2538	2.5303	3.76078	1.73061	1.54684	3.5132	2.22824	0.69678	0.703612	3.56705	1.12909	A
GSM4560629_treat	3.42351	1.15883	2.2715	3.61533	2.00204	1.98249	2.96182	1.518	0.558841	0.796277	3.08032	1.02112	A
GSM4560696_treat	3.48265	0.517142	1.98833	4.1121	2.07349	1.0198	3.88272	2.0914	0.929526	0.681966	3.11812	0.886899	A
GSM4560618_treat	3.15108	0.884535	2.29305	3.85998	1.48478	2.22986	3.51252	2.04419	0.614329	0.875948	3.16543	1.08132	A
GSM4560697_treat	3.60754	0.354511	1.821	4.01203	2.21014	3.29854	3.85195	1.23562	0.466122	0.702224	3.18032	0.663198	A
GSM4560619_treat	3.75179	1.11184	2.2933	4.05254	1.55577	1.90063	3.3357	1.96967	0.7338	1.01425	3.10733	0.968064	A
GSM4560699_treat	4.35755	1.43904	2.444	4.21051	3.16914	3.02886	3.59331	2.03642	0.927957	0.990298	2.95854	1.08321	A
GSM4560621_treat	2.94115	0.838488	1.91655	3.31541	0.916513	1.24923	3.01401	1.49691	0.476282	0.694253	3.31925	0.814807	A
GSM4560633_treat	3.40633	1.63288	2.73163	4.12219	2.07311	0.825147	3.34141	1.92626	0.801939	0.708287	4.17394	0.928	A
GSM4560703_treat	4.61762	0.8326	2.33059	4.00593	1.55034	1.40848	4.11027	1.97404	0.815835	0.689395	3.47021	0.677628	A
GSM4560706_treat	4.2858	0.813212	2.57512	4.02592	1.49443	0.844949	4.20994	1.89577	0.641642	0.562119	3.78519	0.691027	A
GSM4560707_treat	3.86889	0.864119	2.53507	4.00028	2.80738	2.82901	3.78429	2.34976	0.768669	1.22956	3.80682	1.32158	A
GSM4560709_treat	4.46286	0.816807	2.05848	4.14558	1.8531	0.830199	3.64222	2.09532	1.07542	0.397681	3.37633	0.556021	A
GSM4560710_treat	2.73622	1.02423	1.97231	3.14943	1.86776	1.12181	3.5557	1.49445	0.456036	0.5571	3.91958	0.815186	A
GSM4560712_treat	3.15546	1.03544	1.90248	3.48302	0.549835	0.800593	2.93905	1.62577	0.515649	0.701406	2.93966	0.489087	B
GSM4560713_treat	3.75097	1.13777	2.5991	3.76616	1.90554	0.641393	3.47347	1.78524	0.509411	0.74786	3.22975	1.14275	A
GSM4560714_treat	4.0885	1.19265	2.69305	4.12317	1.85166	1.39609	3.86322	1.79318	0.471052	0.755067	4.27646	1.11446	A
GSM4560715_treat	3.09649	0.754077	2.40737	3.7157	1.44508	1.39	3.0289	1.79735	0.384389	0.572676	3.4318	1.03403	A
GSM4560718_treat	3.96943	1.41523	2.53851	3.95352	1.99003	1.76397	3.87302	2.28444	0.971025	1.1227	3.5393	1.25875	A
GSM4560719_treat	4.03274	0.840698	2.21547	4.18652	1.77921	0.543039	3.78958	2.25897	0.872893	0.476121	3.50989	0.863785	A
GSM4560720_treat	3.40573	1.01438	2.42294	3.86464	1.86721	0.914739	3.93963	2.13546	0.733708	0.667189	3.09047	1.12803	A
GSM4560724_treat	3.33001	1.24536	1.74577	3.63855	1.80084	2.63741	3.03973	1.53279	0.472268	0.982164	3.63218	0.982172	A
GSM4560725_treat	4.13743	1.86294	2.85674	4.05849	2.80878	1.57881	3.9974	2.78916	0.827677	1.11064	4.45796	1.69131	A
GSM4560734_treat	4.32595	1.054	2.72731	4.12368	1.8308	0.5666	3.77361	2.31424	0.576484	1.24321	3.89773	1.23446	A
GSM4560739_treat	3.70535	1.20569	2.40399	3.99183	1.94282	2.12753	3.83008	2.25995	0.617453	1.19437	4.1902	1.3702	A
GSM4560785_treat	3.63324	1.00872	2.44057	3.92923	1.35808	0.515647	3.53001	1.82168	0.437609	0.58908	3.29642	0.905054	A
GSM4560786_treat	3.31272	1.1823	1.78108	3.8024	0.842506	0.329678	3.22644	1.78613	0.660393	0.497226	3.04136	0.68987	A
GSM4560787_treat	2.856	0.523137	1.81388	3.13411	1.09646	0.303828	2.941	1.00781	0.202536	0.382856	3.10672	0.595317	B
GSM4560788_treat	2.83241	0.658744	1.74011	3.20742	0.797874	0.694269	3.12456	1.46555	0.552377	0.499845	2.67764	0.62761	B
GSM4560745_treat	3.11494	1.09223	1.95162	3.54802	1.09603	0.55617	3.46109	1.87119	0.528468	0.444752	2.71128	0.582402	A
GSM4560746_treat	3.01921	0.644688	1.86744	3.44701	0.901598	0.929822	3.42543	1.3011	0.291127	0.471468	2.46094	0.662051	B
GSM4560747_treat	3.21131	0.72703	1.7408	3.82073	1.3692	1.71048	3.21299	1.73782	0.441305	0.521897	2.98038	0.639172	A
GSM4560748_treat	4.32049	0.895	2.43775	4.04056	2.09437	2.40145	3.87601	2.13176	0.849073	1.1007	3.62926	0.86109	A
GSM4560749_treat	4.12949	1.28127	2.74269	3.49441	1.98306	0.628772	3.60419	1.6988	0.246027	0.66619	3.63636	1.62774	A
GSM4560750_treat	3.94733	1.17752	2.50326	4.03496	1.97278	1.96269	3.90388	2.25274	0.67747	0.82008	3.09564	1.05229	A
GSM4560751_treat	3.57814	1.09672	2.46227	3.79617	1.74426	1.51906	3.70779	1.61362	0.176224	0.744742	4.00113	1.43185	A
GSM4560752_treat	3.54545	0.989277	2.2568	3.68315	1.70315	1.51267	3.622	1.89582	0.423205	0.819351	3.51883	0.964581	A
GSM4560753_treat	3.64153	1.64127	2.76853	4.052	1.62776	1.76795	4.24897	2.06239	0.610152	1.24184	4.31476	1.28106	A
GSM4560754_treat	3.18757	1.59417	2.71738	3.93391	1.77453	0.501999	3.57807	1.86697	0.735688	0.603807	4.0064	0.775222	A
GSM4560755_treat	3.3526	1.20498	2.7913	3.96727	1.77123	1.07983	3.45275	2.11237	0.519319	1.05592	3.67093	1.16549	A
GSM4560756_treat	4.32043	0.747297	2.25692	3.8546	1.43891	0.434739	4.11927	1.47018	0.260038	0.70602	4.00685	0.920833	A
GSM4560757_treat	3.59932	1.03164	2.79904	3.79542	1.6822	1.12554	4.32144	1.8818	0.509623	0.936651	3.58812	1.16199	A
GSM4560758_treat	4.19817	1.71403	2.52944	4.27555	2.26082	1.26483	4.32134	2.53033	0.760397	0.952059	3.22922	1.18724	A
GSM4560759_treat	4.28475	1.17386	2.99313	4.41712	2.21142	1.33207	3.91697	2.59498	0.546697	1.22884	4.15628	1.36263	A
GSM4560760_treat	3.41635	1.62192	2.58763	4.08526	2.14962	1.5499	3.87076	2.25662	0.732849	0.955941	3.73735	1.41915	A
GSM4560761_treat	4.02727	1.00254	2.67608	3.69354	2.14098	1.56291	3.48279	1.73771	0.39263	0.913572	3.70898	1.35458	A
GSM4560762_treat	3.04402	1.66669	2.36735	3.78171	1.72523	1.24347	3.2939	1.76894	0.370304	0.917274	3.44093	1.13504	A
GSM4560763_treat	4.0255	0.739725	2.46776	3.50852	1.80648	2.00577	3.4758	1.5796	0.276632	0.942819	3.76595	1.29844	A
GSM4560764_treat	4.26282	0.879725	3.0244	3.91169	2.01604	1.13843	3.55674	1.79949	0.423081	0.749716	4.51016	1.14508	A
GSM4560765_treat	3.37478	1.15538	2.13744	3.73273	1.53247	2.54568	3.7758	2.03681	0.481104	1.00724	3.67378	1.24755	A
GSM4560766_treat	3.39573	0.868612	2.59569	3.37569	1.15781	1.37111	3.26109	1.75987	0.427672	0.987269	3.8719	1.11915	A
GSM4560767_treat	4.1434	2.17873	2.97506	4.51056	2.53964	2.07437	3.71045	2.58943	0.921763	0.977919	4.02733	1.24744	A
GSM4560768_treat	3.96253	0.510598	2.3209	3.73506	1.66646	0.366478	3.39714	1.42493	0.331599	0.587786	3.41317	0.748086	A
GSM4560769_treat	3.2494	1.27397	2.29142	4.14069	1.76413	1.37345	3.49747	1.98052	0.402209	0.885849	3.7466	0.858611	A
GSM4560770_treat	3.39954	0.510225	2.34493	3.68424	1.40249	1.08385	3.48068	1.77397	0.528671	0.597706	3.54921	0.876716	A
GSM4560771_treat	3.63603	1.10959	2.77398	4.14039	0.835304	1.42953	3.66773	2.17698	0.565988	0.63128	3.98794	1.15617	A
GSM4560772_treat	3.36891	1.6183	2.55224	3.63669	1.86748	0.906825	3.36554	1.89748	0.514852	0.946102	3.65727	1.0529	A
GSM4560773_treat	4.03388	1.12154	2.81545	4.05719	1.77688	1.03634	3.81592	1.97392	0.464788	0.508481	3.55847	1.06154	A
GSM4560730_treat	3.80035	1.07144	2.54802	3.79522	1.8524	1.58821	2.94457	1.89614	0.601316	0.548865	3.9257	0.95751	A
GSM4560731_treat	3.58106	0.940022	2.33315	4.00114	1.52903	0.990911	3.43862	2.05585	0.670706	0.885785	2.8171	0.980678	A
GSM4560783_treat	3.89131	1.33132	2.64316	3.60401	2.0669	1.37551	3.87264	2.05701	0.541949	1.03535	3.87245	1.34698	A
GSM4560784_treat	3.26317	0.80163	2.204	3.54755	1.38875	0.742927	3.48754	1.79202	0.581845	0.943858	3.24249	1.05488	A
GSM4560530_treat	3.39514	1.09538	2.2258	3.73718	2.3033	2.17608	3.32031	1.88798	0.856767	0.916507	3.30014	1.13601	A
GSM4560535_treat	2.34461	1.14734	2.29032	3.49458	1.60825	1.01082	3.44662	1.78611	0.555717	0.824884	3.1895	1.10937	A
GSM4560538_treat	3.23779	1.50855	2.1856	3.51481	1.25367	0.707221	3.22662	1.85081	0.532147	0.851573	3.33309	1.0207	A
GSM4560542_treat	3.46499	1.05364	2.37708	3.63039	1.4926	0.897431	3.76205	1.89879	0.609904	0.805288	3.17681	0.965394	A
GSM4560505_treat	3.38874	0.786813	1.83753	4.07565	0.763629	1.12997	3.73539	1.92252	0.81565	0.591166	2.66066	0.696167	A
GSM4560507_treat	3.23916	0.954867	1.82432	3.75864	1.30832	0.225353	3.28537	1.80161	0.56373	0.609075	3.15396	0.922783	A
GSM4560508_treat	3.48275	1.19161	2.33777	3.84972	1.37587	1.50675	3.31853	1.8302	0.686371	0.89643	3.52564	0.821126	A
GSM4560515_treat	3.24075	1.43454	2.27999	3.39882	1.82463	1.7975	2.64777	1.28355	0.507343	0.894734	3.78779	0.980231	A
GSM4560509_treat	2.93289	0.945869	2.39656	3.94096	1.52087	1.55037	3.30289	1.92991	0.662799	1.04217	3.56678	0.931214	A
GSM4560513_treat	2.75681	0.673978	2.25828	3.33739	2.00778	0.916188	3.01112	1.77176	0.520882	1.02513	3.28553	0.881182	A
GSM4560512_treat	2.75589	0.50011	1.5392	3.74072	1.45172	0.293651	3.16902	1.56511	0.474043	0.477753	3.11651	0.71349	B
GSM4560514_treat	3.28506	1.1487	2.05467	3.48294	1.7288	1.10845	3.35001	1.95398	0.679372	0.790226	3.18522	0.998959	A
GSM4560517_treat	3.37104	1.11602	2.55936	3.4649	2.23228	0.911693	3.36737	1.67323	0.605018	0.730454	3.91545	1.00839	A
GSM4560518_treat	3.47259	0.590846	2.24977	3.49557	1.36597	1.08934	3.71095	1.6652	0.567623	0.678336	3.5639	0.899653	A
GSM4560525_treat	2.88211	1.1906	2.32005	3.49531	1.13657	0.89796	3.16397	1.77344	0.652525	0.656278	3.15666	0.840192	A
GSM4560523_treat	2.92425	1.10878	2.38049	3.78463	0.889607	0.824593	3.34598	1.69913	0.597387	0.685427	3.31581	0.849055	A
GSM4560524_treat	2.7604	0.456767	1.37567	3.9654	0.580781	0.490892	3.02094	1.26116	0.351547	0.203619	0.306155	0.308229	B
GSM4560527_treat	2.97667	0.411432	1.29936	3.791	0.192985	0.0640304	2.78646	1.17725	0.353951	0.139909	2.10373	0.27309	B
GSM4560528_treat	3.14296	1.07436	2.04801	3.8283	1.53096	0.793648	3.60628	1.81367	0.553961	0.698067	3.053	0.855277	A
GSM4560529_treat	2.40746	0.48863	1.67232	3.3997	0.779036	0.331935	2.44557	1.18241	0.279598	0.437051	2.83924	0.402432	B
GSM4560506_treat	0.867559	0.374706	0.726448	1.96512	0.0452341	0.212956	1.57343	0.592137	0.100561	0.264159	2.22209	0.210687	B
GSM4560511_treat	2.84757	0.897467	1.81813	3.85477	1.06948	0.657925	3.49033	1.59201	0.555848	0.439368	2.69911	0.612031	B
GSM4560510_treat	2.88959	0.756935	1.86312	3.48001	1.73491	1.41009	3.57414	1.70209	0.677845	0.8686	3.07342	1.00817	A
GSM4560516_treat	3.37457	1.01651	2.34234	3.70433	1.47366	0.416519	2.9628	1.78253	0.424156	0.688471	3.37444	0.861163	A
GSM4560519_treat	2.4049	0.97206	1.64757	3.28428	1.56907	0.933283	3.1935	1.44602	0.375443	0.551273	2.27283	0.664273	B
GSM4560522_treat	3.0948	0.869173	2.3369	3.29114	0.774159	0.877675	2.96706	1.34688	0.254382	0.63476	3.20569	0.995903	A
GSM4560531_treat	2.94339	1.13588	2.27534	3.56853	1.45874	0.90518	3.58757	1.76686	0.494597	0.573825	3.37956	0.891105	A
GSM4560537_treat	3.21277	1.21143	2.44914	3.90505	1.36426	0.534078	3.4002	1.7541	0.543495	0.77436	3.80605	1.07729	A
GSM4560526_treat	3.26981	0.966001	2.3302	3.92548	1.57594	1.32844	4.02109	2.14089	0.617082	0.688817	3.20349	1.09196	A
GSM4560533_treat	2.64655	0.949933	2.01503	3.70402	1.39212	1.38239	3.68637	1.9629	0.552826	0.702562	3.23536	1.01161	A
GSM4560534_treat	3.79551	0.834172	2.48903	3.93888	1.45496	0.616497	3.06543	1.4764	0.155002	0.33252	3.62285	0.88592	A
GSM4560536_treat	3.89605	0.720051	2.67777	4.03872	1.59997	0.96909	3.9821	1.87502	0.52066	0.769209	3.94496	1.19786	A
GSM4560540_treat	3.10394	0.839503	2.58998	3.83599	1.85471	1.43339	3.66202	1.97012	0.529513	1.13869	3.88607	1.28902	A
GSM4560539_treat	3.66038	1.08979	2.41971	3.93231	1.22068	1.11414	3.32972	2.03097	0.830836	0.675687	2.51633	1.02474	A
GSM4560541_treat	3.71729	1.1804	2.87516	4.04206	1.21706	0.835174	3.70421	1.71129	0.506247	0.917246	3.80377	1.33924	A
GSM4560520_treat	2.84906	1.10125	1.83444	3.93469	0.543056	1.07185	2.99121	1.28889	0.189896	0.369915	3.72367	0.588052	A
GSM4560521_treat	3.5601	1.03366	2.29893	3.70454	1.21483	0.476096	3.31663	1.55004	0.386387	0.504282	3.59553	0.761142	A
GSM4560532_treat	2.02498	0.556886	1.7894	3.17211	0.455966	0.337475	2.39765	1.20887	0.159641	0.370854	3.4437	0.427924	B
GSM4560547_treat	3.29874	1.33875	2.23661	4.31197	1.23489	0.214421	3.73824	1.92482	0.494748	0.334208	3.56009	0.607023	A
GSM4560544_treat	3.58398	0.847292	2.16621	4.08778	0.93335	0.868237	3.60856	2.03102	0.754708	0.387092	3.46575	0.795935	A
GSM4560545_treat	3.05546	0.805578	1.91255	3.77869	1.22563	0.731383	3.64058	2.12248	0.663855	0.612031	3.12706	0.826785	A
GSM4560546_treat	3.20674	0.724221	1.81191	3.52939	1.26593	0.644676	3.11758	1.78942	0.492301	0.454751	2.71027	0.674989	B
GSM4560548_treat	2.93161	0.736198	1.87587	3.42115	1.37534	0.772069	3.14838	1.78683	0.670204	0.464853	3.05357	0.8081	A
GSM4560549_treat	3.06901	0.971342	2.08371	3.57854	1.28947	0.845773	3.26552	1.67284	0.562021	0.568901	2.76923	0.722375	A
GSM4560550_treat	3.40112	0.776719	1.90864	3.72021	1.60417	1.07876	3.69848	1.88749	0.735723	0.556434	2.95117	0.882535	A
GSM4560543_treat	3.8499	0.556136	2.02727	4.66172	2.33543	1.07549	3.68976	1.94696	0.952641	0.490535	2.63805	0.657002	A
GSM4560563_treat	1.70988	0.052116	0.705749	2.24202	1.35639	0.433738	2.20148	0.603364	0.219281	0.118041	1.34448	0.17098	B
GSM4560564_treat	2.61581	0.23064	1.41423	3.16381	0.594506	0.605038	3.13106	0.999974	0.297873	0.164716	1.72712	0.391716	B
GSM4560565_treat	3.91492	0.598593	2.2272	3.65215	1.51945	0.642558	3.38762	1.37243	0.348531	0.296979	3.22542	0.587766	A
GSM4560566_treat	3.28519	0.536364	1.47649	3.62208	1.65048	0.428326	3.38094	1.0718	0.152469	0.489711	1.85979	0.370051	B
GSM4560567_treat	2.90153	0.541902	1.44519	2.8792	1.17739	1.24629	2.72421	1.18878	0.287491	0.303891	2.21781	0.491434	B
GSM4560568_treat	2.43324	0.197831	1.16041	2.91473	0.144343	0.58453	2.74459	0.790639	0.0925456	0.140001	2.35062	0.253119	B
GSM4560569_treat	2.96048	0.378152	1.7007	3.14845	0.851672	0.366401	2.70859	1.2232	0.303887	0.310849	2.32188	0.392205	B
GSM4560570_treat	3.22941	0.74527	1.62328	3.2131	2.63611	1.24792	2.8863	1.41537	0.38942	0.371441	3.19436	0.457168	A
GSM4560571_treat	2.53517	0.143485	1.03793	2.52268	1.28206	0.446321	2.68362	0.921093	0.230877	0.198443	1.8236	0.259095	B
GSM4560572_treat	2.53945	0.618934	1.6038	3.29523	0.697678	0.409957	2.51088	1.09847	0.498059	0.377624	3.13717	0.365527	B
GSM4560573_treat	3.24233	0.424136	1.17476	2.89481	0.52868	0.373526	3.01115	0.96952	0.155987	0.281035	1.65638	0.386433	B
GSM4560574_treat	1.9233	0.125242	0.824426	2.1157	0.262097	0.246953	1.58334	0.457311	0.118081	0.1102	1.4054	0.122783	B
GSM4560575_treat	2.76709	0.305009	1.24965	2.88299	1.46473	0.147852	2.37415	0.839603	0.287362	0.227901	2.84526	0.340692	B
GSM4560576_treat	3.84108	0.512714	2.11893	4.05322	1.27883	0.568678	3.5442	1.21434	0.303005	0.608789	3.31317	0.549363	A
GSM4560577_treat	2.93259	0.98824	1.76235	3.79787	0.873645	1.1689	2.92201	1.25513	0.164261	0.326118	1.9761	0.47232	B
GSM4560578_treat	2.4146	0.453732	1.13006	3.21166	0.278138	0.989741	2.93568	1.20645	0.305223	0.379875	1.93587	0.419117	B
GSM4560579_treat	2.61967	0.499878	1.52726	3.34363	1.0344	0.720156	2.58326	1.033	0.23477	0.345275	2.26768	0.390533	B
GSM4560580_treat	3.17979	0.494421	1.6139	3.3202	1.33856	1.2453	3.11032	1.18058	0.295912	0.357984	2.35226	0.517324	B
GSM4560581_treat	3.25615	0.748453	1.53111	3.42275	1.3178	1.44808	2.85691	1.29777	0.386921	0.514087	2.19667	0.461191	B
GSM4560582_treat	2.92098	0.358893	0.850917	2.86979	1.61502	0.443436	2.61302	0.795018	0.299997	0.193153	1.94246	0.350316	B
GSM4560583_treat	2.50862	0.590552	0.984685	2.95844	1.41302	1.27928	2.59702	0.569433	0.104849	0.207398	2.14923	0.251778	B
GSM4560584_treat	3.00528	1.13127	1.74253	3.23099	1.5449	2.28531	2.71896	1.68303	0.531895	0.667035	2.96684	0.908501	A
GSM4560585_treat	2.69106	0.447558	1.09695	2.91666	0.361042	1.77238	1.906	1.07441	0.333883	0.359798	2.49127	0.30997	B
GSM4560586_treat	3.17471	0.925606	2.0636	4.07452	1.39153	1.365	3.2408	1.03679	0.16183	0.39924	3.46752	0.545626	A
GSM4560551_treat	3.74789	0.855366	2.01008	4.07996	1.37127	1.07329	3.32768	1.71685	0.625169	0.730023	2.75544	0.71179	A
GSM4560552_treat	3.46707	0.588576	1.6204	4.1616	1.10325	0.688609	3.5632	1.98342	0.626393	0.45537	2.72978	0.488668	A
GSM4560553_treat	2.35901	0.204861	1.12284	3.02717	0.426642	0.765622	2.57927	0.977609	0.290227	0.118613	2.03423	0.313454	B
GSM4560554_treat	3.52807	0.212871	1.84218	3.61102	1.77955	0.907972	3.27287	1.1509	0.255203	0.340002	2.74751	0.454693	B
GSM4560555_treat	3.4612	0.145398	1.49331	3.29726	0.737889	0.37708	3.18696	1.01851	0.129423	0.188039	1.25041	0.303467	B
GSM4560556_treat	3.21047	0.10181	1.30086	2.81854	0.350319	0.529065	2.62116	0.67021	0.122992	0.180946	2.21631	0.30268	B
GSM4560557_treat	2.85755	0.825502	1.17149	3.459	1.58274	0.0542858	3.17801	1.23492	0.371474	0.164093	2.38601	0.356848	B
GSM4560558_treat	2.64578	0	1.12121	2.83156	0.846753	0.15896	2.60594	0.467701	0.0482153	0.0319654	1.24221	0.1841	B
GSM4560559_treat	3.00717	0.471713	1.47673	3.44353	1.17689	0.700948	3.10187	1.13474	0.304923	0.277145	2.31588	0.38115	B
GSM4560560_treat	2.58522	0.227862	1.0593	3.04676	0.261171	0.468189	2.84258	0.80535	0.201547	0.0771208	1.67719	0.30072	B
GSM4560561_treat	3.27698	0.324421	1.65656	3.63413	1.50272	0.972115	3.49385	1.47682	0.443084	0.211634	2.33908	0.504817	B
GSM4560562_treat	2.49159	0.314767	1.24423	3.00311	0.796119	0.847276	2.45396	1.12819	0.493655	0.222914	0.678635	0.434912	B
