# Supplementary material for: 5-methyladenosine regulators play a crucial role in development of chronic hypersensitivity pneumonitis and idiopathic pulmonary fibrosis
Source: Sci Rep. 2023 Apr 12;13:5941. doi: 10.1038/s41598-023-32452-4 (PMC10097674; doi:10.1038/s41598-023-32452-4)
Supplement: Supplementary file 3 — Supplementary Information 3. [file 41598_2023_32452_MOESM3_ESM.xlsx]

## Sheet: Supplementary Table S3
id	logFC	AveExpr	t	P.Value	adj.P.Val	B
SCAF8	-1.16516	2.69632	-20.3246	6.36244e-49	1.17883e-44	100.776
DCAF5	-1.18588	3.13784	-19.9667	6.0688e-48	3.95195e-44	98.5375
DCAF6	-1.13002	3.83667	-19.9583	6.39889e-48	3.95195e-44	98.4849
CIAO1	-1.27103	4.76535	-19.8891	9.91876e-48	4.378e-44	98.0499
TRMT2B	-1.02936	2.1612	-19.8597	1.19438e-47	4.378e-44	97.8655
NT5C2	-1.50741	4.78212	-19.8327	1.41775e-47	4.378e-44	97.6954
SETD2	-1.04739	2.32689	-19.7316	2.69238e-47	7.12635e-44	97.0588
NEMF	-1.27825	2.87191	-19.6682	4.02853e-47	8.37016e-44	96.6588
BIRC6	-1.05443	2.14379	-19.5693	7.56091e-47	1.40089e-43	96.0338
CNOT2	-1.08835	2.776	-19.3891	2.38721e-46	4.02093e-43	94.8925
VHL	-1.49005	3.15551	-19.3354	3.36459e-46	5.19493e-43	94.5518
C11orf58	-1.86314	3.49462	-19.2753	4.94355e-46	6.32844e-43	94.1698
MAPK14	-1.23756	3.34558	-19.2602	5.44523e-46	6.32844e-43	94.0738
ARIH2	-1.23269	4.14675	-19.2596	5.46497e-46	6.32844e-43	94.0702
ZMYM4	-1.0469	2.44759	-19.1088	1.43801e-45	1.56727e-42	93.1097
TMEM168	-1.29721	2.44199	-19.0912	1.61023e-45	1.65746e-42	92.9974
USP25	-1.21506	2.59409	-19.01	2.71436e-45	2.54441e-42	92.4789
MON1B	-1.15681	2.95323	-18.9632	3.66738e-45	3.23568e-42	92.1801
ELF2	-1.16812	2.93713	-18.931	4.5117e-45	3.76525e-42	91.9744
TAF1	-1.23664	2.20649	-18.9255	4.67404e-45	3.76525e-42	91.9393
FAM133B	-1.11162	3.34945	-18.915	5.00284e-45	3.86219e-42	91.8718
ZSCAN29	-1.10445	2.01639	-18.8993	5.53365e-45	4.1011e-42	91.7716
ZNF263	-1.46593	2.51683	-18.8796	6.28586e-45	4.4794e-42	91.6451
USO1	-1.48345	4.05305	-18.8509	7.56461e-45	5.09448e-42	91.4612
DCTN4	-1.13158	3.32242	-18.8481	7.69891e-45	5.09448e-42	91.4437
INO80	-1.1523	2.74843	-18.7996	1.05301e-44	6.28139e-42	91.1328
VEZT	-1.32712	3.36915	-18.7943	1.08983e-44	6.28139e-42	91.0987
ARID1A	-1.00537	2.20661	-18.7852	1.15613e-44	6.28139e-42	91.04
FCF1	-1.73024	3.77413	-18.7817	1.18202e-44	6.28139e-42	91.018
MTM1	-1.25063	2.55804	-18.7807	1.18965e-44	6.28139e-42	91.0116
C11orf54	-1.50088	3.08361	-18.7758	1.22801e-44	6.28139e-42	90.9801
GPATCH8	-1.02237	1.87059	-18.7725	1.25438e-44	6.28139e-42	90.959
URI1	-1.17253	4.01714	-18.747	1.47898e-44	7.2112e-42	90.7955
CDK12	-1.1708	2.23988	-18.7349	1.59955e-44	7.59907e-42	90.7176
AIMP1	-1.23988	4.33453	-18.7149	1.8199e-44	8.42976e-42	90.5895
WAC	-1.25494	3.55773	-18.6583	2.62506e-44	1.18627e-41	90.2257
ARMCX5	-1.1683	2.2212	-18.6486	2.79468e-44	1.23285e-41	90.1635
PPHLN1	-1.11912	2.93403	-18.6437	2.88514e-44	1.24316e-41	90.1319
UBN1	-1.04633	2.42723	-18.6259	3.23784e-44	1.36276e-41	90.0174
AP1G1	-1.19461	2.71737	-18.6225	3.30981e-44	1.36276e-41	89.9955
FBXO21	-1.08723	2.6718	-18.6107	3.57382e-44	1.43145e-41	89.9193
RSRC1	-1.16524	2.80698	-18.6065	3.67263e-44	1.43145e-41	89.8922
KRIT1	-1.38364	3.09309	-18.605	3.70842e-44	1.43145e-41	89.8826
GMPR2	-1.23863	5.61061	-18.5773	4.43687e-44	1.64413e-41	89.7045
ACP1	-1.39184	4.38006	-18.5683	4.70344e-44	1.70873e-41	89.6466
SLC4A1AP	-1.0183	3.08532	-18.5583	5.0168e-44	1.78753e-41	89.5825
CASP8	-1.49277	3.15477	-18.5448	5.477e-44	1.87922e-41	89.4954
MFSD11	-1.07626	3.04805	-18.537	5.75944e-44	1.92758e-41	89.4454
GPR107	-1.00835	2.77163	-18.5353	5.82601e-44	1.92758e-41	89.434
CYB5B	-1.26112	4.45576	-18.4804	8.31903e-44	2.70412e-41	89.0803
NUP160	-1.16613	2.40182	-18.474	8.66846e-44	2.76913e-41	89.0394
PMPCB	-1.17518	4.238	-18.4516	1.00312e-43	3.15014e-41	88.8944
SPTLC1	-1.21704	2.20384	-18.4399	1.08187e-43	3.34082e-41	88.8193
RPRD1B	-1.15777	3.23598	-18.3951	1.44731e-43	4.39602e-41	88.5303
ZC3H11A	-1.13362	3.49363	-18.36	1.8193e-43	5.04682e-41	88.3032
YTHDC1	-1.25782	3.96939	-18.3595	1.825e-43	5.04682e-41	88.3
RFC1	-1.38956	2.57274	-18.3531	1.90246e-43	5.18364e-41	88.2588
RTF1	-1.03754	3.2787	-18.3146	2.44464e-43	6.54401e-41	88.0097
TM2D1	-1.27085	4.40799	-18.3128	2.47237e-43	6.54401e-41	87.9985
WWP1	-1.4012	3.23186	-18.3098	2.52165e-43	6.58044e-41	87.9789
C17orf80	-1.06295	2.47248	-18.2649	3.37707e-43	8.69034e-41	87.6888
FBXO9	-1.25062	3.99931	-18.2565	3.56886e-43	9.05806e-41	87.634
POLH	-1.18124	2.27776	-18.2459	3.82208e-43	9.56966e-41	87.5659
MLH1	-1.17755	4.21	-18.239	3.99842e-43	9.8777e-41	87.5211
SMC3	-1.32829	3.34179	-18.2228	4.4456e-43	1.04884e-40	87.4158
METAP2	-1.28524	4.59398	-18.2227	4.44664e-43	1.04884e-40	87.4156
ARL6IP6	-1.43508	3.47942	-18.2208	4.50294e-43	1.04884e-40	87.4031
RNF14	-1.36143	3.92466	-18.2206	4.50776e-43	1.04884e-40	87.402
COG5	-1.07477	2.12866	-18.2184	4.57397e-43	1.04884e-40	87.3875
TMEM184C	-1.35722	2.91933	-18.218	4.5853e-43	1.04884e-40	87.3851
BCL2L13	-1.07951	3.13437	-18.2123	4.76032e-43	1.06881e-40	87.3479
TMEM87A	-1.30774	4.56114	-18.2114	4.78796e-43	1.06881e-40	87.3421
SUPT20H	-1.18481	2.85627	-18.2069	4.92983e-43	1.08738e-40	87.3131
DNAJC14	-1.26214	3.54598	-18.2007	5.13289e-43	1.11885e-40	87.273
ZNF146	-1.35675	4.25666	-18.1968	5.26688e-43	1.13471e-40	87.2474
TFCP2	-1.16191	3.46278	-18.194	5.36196e-43	1.14191e-40	87.2297
HNRNPH3	-1.27924	5.76401	-18.1873	5.60033e-43	1.17912e-40	87.1865
ZBTB1	-1.47795	3.47996	-18.1838	5.73103e-43	1.19308e-40	87.1635
MTFMT	-1.37409	2.33445	-18.1754	6.05232e-43	1.21251e-40	87.1094
ERCC3	-1.15475	3.34691	-18.175	6.07179e-43	1.21251e-40	87.1062
ZNF384	-1.58242	3.81595	-18.1746	6.08547e-43	1.21251e-40	87.1039
PPP4R3A	-1.13119	4.50502	-18.1746	6.0861e-43	1.21251e-40	87.1038
SRPK2	-1.2669	2.25819	-18.1704	6.25492e-43	1.23288e-40	87.0767
USP33	-1.31494	3.55767	-18.1673	6.3809e-43	1.23436e-40	87.0569
CXorf56	-1.1894	3.82252	-18.167	6.39564e-43	1.23436e-40	87.0546
SPART	-1.49888	3.69071	-18.1543	6.94799e-43	1.31663e-40	86.9723
CUL2	-1.31296	2.79037	-18.1539	6.96402e-43	1.31663e-40	86.97
TOPBP1	-1.14903	2.37439	-18.1458	7.34306e-43	1.37426e-40	86.9174
GTF2H1	-1.19143	2.51266	-18.1365	7.80145e-43	1.44545e-40	86.8572
ANKRD13A	-1.11083	3.80652	-18.1275	8.27359e-43	1.50708e-40	86.7989
SCRN3	-1.46051	3.0908	-18.127	8.30129e-43	1.50708e-40	86.7955
INTS14	-1.00546	3.87218	-18.1256	8.37811e-43	1.50708e-40	86.7864
RAD21	-1.42596	4.26648	-18.1185	8.77526e-43	1.56335e-40	86.7404
R3HCC1	-1.71013	3.23994	-18.1115	9.18892e-43	1.59114e-40	86.6946
USP47	-1.11345	3.02224	-18.1086	9.36312e-43	1.6063e-40	86.676
BAZ2A	-1.46445	3.0012	-18.0936	1.03249e-42	1.72342e-40	86.5789
SMAD4	-1.4748	2.76802	-18.0897	1.05956e-42	1.75281e-40	86.5532
ACADM	-1.68052	4.1277	-18.0801	1.12755e-42	1.84878e-40	86.4914
SRSF1	-1.18958	6.10499	-18.0777	1.14597e-42	1.86251e-40	86.4753
HECTD1	-1.25444	3.67084	-18.0749	1.16673e-42	1.87975e-40	86.4575
RBMX	-1.22179	5.55402	-18.0716	1.19236e-42	1.8978e-40	86.4359
THUMPD1	-1.19052	2.88067	-18.0695	1.20866e-42	1.8978e-40	86.4224
VPS45	-1.24436	2.9651	-18.0599	1.28677e-42	1.98862e-40	86.3602
KHNYN	-1.30073	3.27098	-18.0598	1.28796e-42	1.98862e-40	86.3593
RPL7L1	-1.17869	3.68946	-18.0536	1.34101e-42	2.03237e-40	86.3192
NCOA1	-1.0634	2.31746	-18.052	1.35546e-42	2.03237e-40	86.3085
NUP107	-1.13481	2.60603	-18.052	1.35547e-42	2.03237e-40	86.3085
HNRNPK	-1.33366	7.14562	-18.0514	1.36018e-42	2.03237e-40	86.3051
ZMYND11	-1.29884	4.05628	-18.0406	1.46009e-42	2.14703e-40	86.2347
TGS1	-1.09446	2.48639	-18.0206	1.66392e-42	2.4275e-40	86.1049
PCNP	-1.31193	6.02667	-18.0083	1.80326e-42	2.61021e-40	86.025
TRPM7	-1.1495	1.76693	-18.0068	1.82097e-42	2.61542e-40	86.0153
CLINT1	-1.61914	4.37567	-17.9982	1.92615e-42	2.74521e-40	85.9595
ZNF639	-1.12382	2.98394	-17.9904	2.02766e-42	2.8461e-40	85.9085
RSRC2	-1.3507	3.75911	-17.9857	2.09057e-42	2.91205e-40	85.8782
RNF121	-1.05361	3.96805	-17.9846	2.10608e-42	2.91205e-40	85.8708
FXR1	-1.24493	3.72889	-17.979	2.1843e-42	2.99783e-40	85.8346
ORC3	-1.29202	3.38701	-17.9733	2.26807e-42	3.08991e-40	85.7972
PEX19	-1.39391	4.13617	-17.9702	2.31374e-42	3.12912e-40	85.7774
MLLT10	-1.13261	2.35505	-17.9646	2.40031e-42	3.22267e-40	85.7409
BRPF3	-1.16072	2.57191	-17.9254	3.10202e-42	4.13483e-40	85.4862
EBAG9	-1.30311	4.15946	-17.9206	3.20105e-42	4.20952e-40	85.455
PRKAG1	-1.15929	4.76472	-17.9195	3.22468e-42	4.20952e-40	85.4477
RASA1	-1.27782	3.01289	-17.9195	3.22621e-42	4.20952e-40	85.4472
CNOT9	-1.1712	3.79524	-17.9136	3.35243e-42	4.34363e-40	85.4091
CTNND1	-1.26295	4.46496	-17.9079	3.479e-42	4.47631e-40	85.3723
VRK2	-1.302	3.50487	-17.906	3.52266e-42	4.50123e-40	85.3599
NEK9	-1.06587	3.12817	-17.8983	3.70551e-42	4.70245e-40	85.3096
UNC50	-1.19092	5.94105	-17.8966	3.74808e-42	4.72411e-40	85.2983
EID1	-1.46978	7.00866	-17.8934	3.8276e-42	4.76014e-40	85.2774
ARPC4-TTLL3	-1.79294	3.20122	-17.8933	3.82804e-42	4.76014e-40	85.2773
CCDC91	-1.27387	2.58328	-17.8793	4.1967e-42	5.14944e-40	85.186
SRRD	-1.12356	3.07707	-17.8772	4.25647e-42	5.17331e-40	85.1719
DLG1	-1.19234	2.52295	-17.8766	4.272e-42	5.17331e-40	85.1683
AP3M1	-1.29636	3.0436	-17.8608	4.73947e-42	5.70214e-40	85.0652
TOR1AIP1	-1.30573	3.09828	-17.8588	4.80003e-42	5.73773e-40	85.0526
SRSF10	-1.21923	3.84315	-17.8414	5.38236e-42	6.37637e-40	84.9388
SMG8	-1.15016	2.42001	-17.8408	5.40312e-42	6.37637e-40	84.935
MAPK9	-1.12427	2.68162	-17.8338	5.65486e-42	6.57642e-40	84.8898
RAF1	-1.10188	4.42019	-17.8336	5.66462e-42	6.57642e-40	84.8881
ANKRD17	-1.06066	2.38713	-17.8332	5.67912e-42	6.57642e-40	84.8855
NDUFAF1	-1.61143	3.14999	-17.8212	6.14255e-42	7.06889e-40	84.8076
PTK2	-1.07819	3.12462	-17.8035	6.901e-42	7.84428e-40	84.692
SENP6	-1.13054	3.14306	-17.8012	7.00634e-42	7.91545e-40	84.6769
WDR41	-1.45355	2.80721	-17.795	7.29521e-42	8.19185e-40	84.6368
COPB2	-1.24	4.09437	-17.7898	7.55081e-42	8.42779e-40	84.6026
USP16	-1.23701	2.7645	-17.7879	7.64509e-42	8.48193e-40	84.5902
KMT2E	-1.36569	2.96759	-17.7743	8.35787e-42	9.21754e-40	84.5017
TOMM70	-1.07509	3.34076	-17.7686	8.67407e-42	9.50966e-40	84.4648
SEC24B	-1.23385	2.83132	-17.7533	9.59579e-42	1.03971e-39	84.3645
NPTN	-1.60414	6.20443	-17.7483	9.91363e-42	1.06728e-39	84.3321
C6orf120	-1.43765	3.49291	-17.7475	9.96541e-42	1.06728e-39	84.327
SECISBP2	-1.20994	3.23226	-17.7457	1.00821e-41	1.07357e-39	84.3154
SLC30A9	-1.66181	2.58198	-17.7429	1.02743e-41	1.08778e-39	84.2966
LMAN2	-2.71721	5.05372	-17.74	1.04678e-41	1.10197e-39	84.2781
STAU2	-1.2014	2.56735	-17.7241	1.16227e-41	1.21664e-39	84.1741
GTF2H2C	-1.28465	2.91622	-17.7231	1.16997e-41	1.21737e-39	84.1676
MATR3	-1.35328	5.10947	-17.7215	1.18221e-41	1.21737e-39	84.1572
PHF21A	-1.01755	2.35986	-17.7141	1.24128e-41	1.27063e-39	84.1088
CSTF1	-1.04715	3.16031	-17.707	1.30012e-41	1.3226e-39	84.0628
PSMC2	-1.80769	3.99538	-17.7049	1.31865e-41	1.3226e-39	84.0487
CLPX	-1.37099	3.20967	-17.7041	1.32527e-41	1.3226e-39	84.0438
SMARCAD1	-1.16466	2.28358	-17.7038	1.32774e-41	1.3226e-39	84.0419
API5	-1.14719	4.43116	-17.6924	1.43104e-41	1.41787e-39	83.9675
ACTR1B	-1.08775	5.64622	-17.688	1.47315e-41	1.44038e-39	83.9387
SNX19	-1.24357	3.02694	-17.6854	1.49852e-41	1.44608e-39	83.9217
HBS1L	-1.17777	2.57843	-17.6837	1.51535e-41	1.45473e-39	83.9106
DDX46	-1.4505	2.62635	-17.666	1.70299e-41	1.6181e-39	83.7947
REV3L	-1.01183	2.13303	-17.6544	1.83789e-41	1.73206e-39	83.7189
SNW1	-1.22476	5.36886	-17.6541	1.84162e-41	1.73206e-39	83.7169
ZNF33A	-1.18338	2.39681	-17.6479	1.9179e-41	1.78567e-39	83.6766
PUM1	-1.04116	3.34883	-17.6422	1.99162e-41	1.84184e-39	83.6391
ZNF207	-1.22255	3.75082	-17.6398	2.0228e-41	1.85537e-39	83.6237
NUMB	-1.20126	3.80496	-17.6284	2.17984e-41	1.97015e-39	83.5494
LONP2	-1.11718	2.86612	-17.6267	2.20472e-41	1.98296e-39	83.5382
PDCD6IP	-1.51104	3.96495	-17.6222	2.27156e-41	2.03321e-39	83.5085
MBD1	-1.2541	3.97574	-17.6101	2.45912e-41	2.19051e-39	83.4297
ATXN7L3	-1.0381	4.27262	-17.6071	2.50871e-41	2.22354e-39	83.4099
TANK	-1.44147	4.15384	-17.6064	2.52021e-41	2.22354e-39	83.4053
MIS12	-1.22902	3.56357	-17.6039	2.56238e-41	2.25004e-39	83.3888
TMCC1	-1.1205	2.54726	-17.5989	2.64654e-41	2.31297e-39	83.3567
NEDD1	-1.27055	2.3793	-17.5952	2.71243e-41	2.35943e-39	83.3323
TLE4	-1.13219	2.48637	-17.593	2.75233e-41	2.38295e-39	83.3178
DHX36	-1.29359	2.95196	-17.5856	2.88945e-41	2.47871e-39	83.2695
RFX5	-1.50121	4.30327	-17.5856	2.88969e-41	2.47871e-39	83.2694
FAM13B	-1.25387	2.6092	-17.5815	2.96887e-41	2.53489e-39	83.2426
PPP2R2A	-1.16638	3.19243	-17.5775	3.04765e-41	2.59022e-39	83.2165
RNF38	-1.21502	2.67812	-17.5726	3.14844e-41	2.65156e-39	83.1842
WASHC2C	-1.33555	3.47864	-17.553	3.582e-41	2.98765e-39	83.0561
NAA35	-1.20389	2.84037	-17.5491	3.67471e-41	3.03951e-39	83.0307
ERBIN	-1.25763	2.63918	-17.5453	3.76797e-41	3.1028e-39	83.0058
UTP14C	-1.08062	2.20143	-17.5374	3.96789e-41	3.24526e-39	82.9544
TRIP12	-1.29247	3.24086	-17.5371	3.976e-41	3.24526e-39	82.9524
GGPS1	-1.11174	4.30694	-17.5362	4.00088e-41	3.25124e-39	82.9462
ASB3	-1.05238	2.61018	-17.5295	4.18094e-41	3.38273e-39	82.9025
PRRC2B	-1.22195	3.29694	-17.5268	4.25553e-41	3.4281e-39	82.8849
NDST2	-1.45785	3.93476	-17.5176	4.5223e-41	3.6116e-39	82.8245
DDX6	-1.02064	3.03669	-17.5161	4.5673e-41	3.63189e-39	82.8147
LMBR1	-1.03235	2.1807	-17.5146	4.61351e-41	3.65296e-39	82.8047
AZI2	-1.71101	3.9955	-17.5057	4.89261e-41	3.84111e-39	82.7463
SUCLA2	-1.15871	2.74529	-17.5026	4.99263e-41	3.9031e-39	82.7262
BCLAF1	-1.53059	3.65042	-17.5004	5.0662e-41	3.94397e-39	82.7117
AFF1	-1.21178	2.36348	-17.4915	5.37097e-41	4.16374e-39	82.6536
DAZAP2	-1.249	7.06515	-17.49	5.4249e-41	4.18802e-39	82.6437
KMT2D	-1.0116	2.04223	-17.4827	5.69381e-41	4.37739e-39	82.5957
HERPUD2	-1.17564	3.63125	-17.4791	5.82771e-41	4.42814e-39	82.5726
COPA	-1.35596	4.22166	-17.479	5.83153e-41	4.42814e-39	82.5719
RYK	-1.17404	3.6061	-17.4765	5.93e-41	4.48453e-39	82.5553
BAZ1B	-1.06241	1.58431	-17.4686	6.24588e-41	4.66753e-39	82.5037
ING3	-1.22804	2.32414	-17.4686	6.24756e-41	4.66753e-39	82.5035
ABI1	-1.4019	4.3164	-17.458	6.69774e-41	4.98377e-39	82.4343
PHF3	-1.08909	2.09559	-17.4527	6.93827e-41	5.1216e-39	82.3993
KLHL9	-1.04966	2.4006	-17.4485	7.13109e-41	5.24305e-39	82.3721
IKZF5	-1.17835	2.37056	-17.444	7.34906e-41	5.38195e-39	82.3421
SMARCC2	-1.38442	3.22541	-17.4383	7.62931e-41	5.56519e-39	82.305
CCNDBP1	-1.18474	4.52733	-17.4344	7.82944e-41	5.67312e-39	82.2792
EPC1	-1.07743	2.58115	-17.4342	7.83851e-41	5.67312e-39	82.2781
DCUN1D1	-1.06477	1.89096	-17.4328	7.9095e-41	5.70223e-39	82.2691
ARID4B	-1.15878	2.18119	-17.4317	7.96812e-41	5.72222e-39	82.2618
PPP1CC	-1.27257	4.67881	-17.4277	8.1834e-41	5.85413e-39	82.2353
KPNB1	-1.61776	3.87018	-17.4237	8.39739e-41	5.98411e-39	82.2097
PDHX	-1.1164	3.32499	-17.4193	8.65014e-41	6.14061e-39	82.1802
GTF2I	-1.60257	3.86664	-17.4108	9.1464e-41	6.46811e-39	82.1248
ZNF41	-1.0853	1.83296	-17.4075	9.34978e-41	6.58679e-39	82.103
BPTF	-1.11263	2.10603	-17.4015	9.72419e-41	6.79886e-39	82.0639
ZNF721	-1.13927	2.566	-17.3994	9.86109e-41	6.86865e-39	82.0501
CTBP2	-1.17602	3.12891	-17.3975	9.9891e-41	6.9059e-39	82.0372
LGALS8	-1.39304	3.48259	-17.3947	1.01753e-40	7.00847e-39	82.0189
TIRAP	-1.22276	2.57797	-17.3843	1.08984e-40	7.47872e-39	81.9507
NSF	-1.28967	3.21679	-17.3831	1.09823e-40	7.50847e-39	81.9431
YME1L1	-1.36199	3.9494	-17.3791	1.12732e-40	7.67907e-39	81.9171
METTL14	-1.41776	2.27447	-17.377	1.14321e-40	7.73042e-39	81.9032
WIPI2	-1.01767	3.2107	-17.373	1.1739e-40	7.88047e-39	81.8769
LANCL1	-1.30666	3.23611	-17.3629	1.25497e-40	8.39429e-39	81.8105
UBA5	-1.18841	3.33972	-17.3572	1.30301e-40	8.65312e-39	81.7732
TNRC18	-1.21223	2.71756	-17.3542	1.32942e-40	8.79699e-39	81.7533
ADD3	-1.74093	3.96516	-17.3504	1.36334e-40	8.97485e-39	81.7283
ZNF558	-1.07352	2.04724	-17.3501	1.36599e-40	8.97485e-39	81.7263
KDM1A	-1.04057	4.15468	-17.3485	1.38034e-40	9.03709e-39	81.7159
WDR26	-1.19053	2.47733	-17.3462	1.4012e-40	9.14133e-39	81.7011
CRBN	-1.24599	3.34636	-17.3421	1.43929e-40	9.32419e-39	81.6744
CAST	-1.28942	4.58652	-17.328	1.58078e-40	1.01345e-38	81.5813
G3BP2	-1.48804	4.03977	-17.3246	1.61635e-40	1.03268e-38	81.5591
METTL2A	-1.00403	2.77421	-17.3191	1.67652e-40	1.06744e-38	81.5228
COX11	-1.21645	3.59969	-17.3183	1.68528e-40	1.06758e-38	81.5177
EIF4G3	-1.19682	2.69276	-17.3151	1.72117e-40	1.08469e-38	81.4967
ZFP1	-1.04531	2.11598	-17.3107	1.77153e-40	1.11264e-38	81.4681
MAP4K5	-1.23349	2.90466	-17.3059	1.82905e-40	1.14488e-38	81.4363
ZNF140	-1.12326	3.05394	-17.2983	1.92247e-40	1.19528e-38	81.3868
LSM14A	-1.35637	4.99671	-17.2973	1.93555e-40	1.19939e-38	81.3801
PARG	-1.04631	2.29074	-17.2966	1.94427e-40	1.20078e-38	81.3756
SP3	-1.40162	2.87637	-17.2959	1.95405e-40	1.20281e-38	81.3707
UGP2	-1.50515	5.17997	-17.2919	2.00647e-40	1.22431e-38	81.3444
ZCCHC7	-1.09099	2.79185	-17.2917	2.00857e-40	1.22431e-38	81.3433
MRS2	-1.12115	2.87942	-17.2917	2.00879e-40	1.22431e-38	81.3432
RRN3	-1.17567	3.42782	-17.2912	2.01598e-40	1.22466e-38	81.3397
TAB2	-1.30317	3.52189	-17.2864	2.08068e-40	1.25983e-38	81.3083
SLC30A6	-1.00484	2.35564	-17.285	2.10049e-40	1.26769e-38	81.2989
MPPE1	-1.24993	3.76572	-17.2839	2.11531e-40	1.27248e-38	81.2919
ZDHHC7	-1.06997	4.67513	-17.2811	2.15455e-40	1.28999e-38	81.2736
DBR1	-1.14031	2.88556	-17.2808	2.15835e-40	1.28999e-38	81.2719
COA1	-1.01517	3.08255	-17.2783	2.19477e-40	1.30755e-38	81.2552
USP7	-1.7445	3.26028	-17.2742	2.25513e-40	1.33492e-38	81.2283
HNRNPD	-1.10458	5.75697	-17.2732	2.26998e-40	1.33943e-38	81.2218
TSPAN31	-1.33573	3.54631	-17.2656	2.38667e-40	1.40382e-38	81.172
SCP2	-1.41401	5.13331	-17.256	2.54432e-40	1.49181e-38	81.1084
KIAA1191	-1.0774	4.68983	-17.2548	2.56393e-40	1.49856e-38	81.1008
FAM32A	-1.33273	2.91592	-17.2484	2.67565e-40	1.55894e-38	81.0584
PIP5K1A	-1.32057	4.05796	-17.2428	2.77635e-40	1.61255e-38	81.0217
HNRNPA2B1	-1.16404	6.91824	-17.2422	2.78663e-40	1.61346e-38	81.018
KRBOX4	-1.34012	2.72638	-17.24	2.8283e-40	1.63249e-38	81.0033
SNX5	-1.19387	4.55333	-17.2382	2.86181e-40	1.6467e-38	80.9916
TOP2B	-1.13634	4.53735	-17.2327	2.96807e-40	1.70255e-38	80.9554
FAM204A	-1.04442	2.89386	-17.2297	3.02782e-40	1.73146e-38	80.9356
NFYB	-1.60003	3.13143	-17.2286	3.0497e-40	1.73861e-38	80.9284
RAB9A	-1.31049	4.81169	-17.2223	3.17879e-40	1.80664e-38	80.8872
BPNT1	-1.65529	2.70097	-17.2182	3.26608e-40	1.84494e-38	80.8603
RIN2	-1.15589	2.75727	-17.2102	3.44486e-40	1.94001e-38	80.8074
ZNF532	-1.14863	2.53326	-17.2087	3.47764e-40	1.95254e-38	80.798
TSN	-1.46275	3.11182	-17.207	3.51898e-40	1.96978e-38	80.7862
AKT2	-1.3328	3.55989	-17.2012	3.65604e-40	2.03421e-38	80.7483
HMGB1	-1.24655	6.49854	-17.2004	3.67582e-40	2.03909e-38	80.7429
TBC1D5	-1.04733	2.11359	-17.1971	3.75664e-40	2.0777e-38	80.7213
EXOC7	-1.04676	3.30667	-17.1958	3.78888e-40	2.08929e-38	80.7128
DNAJA2	-1.9797	2.95233	-17.1918	3.88985e-40	2.13861e-38	80.6867
NKAPD1	-1.08257	1.65536	-17.1889	3.96453e-40	2.17322e-38	80.6678
ZNF330	-1.77313	3.81867	-17.1851	4.06774e-40	2.22137e-38	80.6423
FBXO11	-1.12612	3.64128	-17.1847	4.07635e-40	2.22137e-38	80.6402
GRSF1	-1.13445	3.94605	-17.1806	4.19063e-40	2.27695e-38	80.6127
PRKAR1A	-1.47616	5.78784	-17.1778	4.26891e-40	2.30596e-38	80.5943
UMAD1	-1.17769	3.10448	-17.1767	4.30068e-40	2.31637e-38	80.5869
STIM1	-1.28436	3.7655	-17.171	4.46523e-40	2.39802e-38	80.5496
KIDINS220	-1.09308	2.08479	-17.1668	4.58991e-40	2.45786e-38	80.5223
TMEM69	-1.58058	3.54528	-17.16	4.80141e-40	2.55634e-38	80.4775
NT5C3A	-1.39256	3.14829	-17.1596	4.81526e-40	2.55637e-38	80.4747
VTA1	-1.2432	3.13962	-17.1542	4.99065e-40	2.63438e-38	80.4391
IST1	-1.13672	5.54334	-17.153	5.03021e-40	2.64772e-38	80.4313
TAF5L	-1.05928	2.73498	-17.151	5.09582e-40	2.67466e-38	80.4184
RAB18	-1.60327	4.25834	-17.1442	5.33157e-40	2.79049e-38	80.3735
UCHL5	-1.36274	2.6722	-17.1436	5.35318e-40	2.79112e-38	80.3694
NFYA	-1.28449	3.03767	-17.1433	5.36291e-40	2.79112e-38	80.3676
TENT2	-1.31428	3.8737	-17.1376	5.56878e-40	2.88208e-38	80.3302
SLC35A5	-1.45815	3.36392	-17.1372	5.58605e-40	2.88296e-38	80.3271
NBR1	-1.18404	3.72079	-17.1348	5.67618e-40	2.91509e-38	80.3112
HDHD2	-1.35264	2.63275	-17.1347	5.67977e-40	2.91509e-38	80.3106
QTRT2	-1.03571	2.09578	-17.1285	5.91473e-40	3.01896e-38	80.2703
CCAR2	-1.04364	4.81173	-17.1261	6.00998e-40	3.05914e-38	80.2545
MED6	-1.01601	3.54172	-17.1186	6.31785e-40	3.18957e-38	80.2048
PPIP5K2	-1.02462	1.87866	-17.1154	6.45289e-40	3.24008e-38	80.1838
PCF11	-1.24119	3.27502	-17.1139	6.51874e-40	3.26431e-38	80.1737
RB1CC1	-1.21946	2.10404	-17.1082	6.7681e-40	3.36191e-38	80.1364
TPP2	-1.20809	2.97092	-17.1073	6.80825e-40	3.37281e-38	80.1306
ZNF655	-1.19766	3.75251	-17.1058	6.87708e-40	3.39783e-38	80.1206
FBXW4	-1.7371	2.72204	-17.1011	7.09481e-40	3.48681e-38	80.0896
OSBPL1A	-1.1356	2.61471	-17.098	7.24363e-40	3.54116e-38	80.069
DUSP11	-1.05597	3.66762	-17.0938	7.44602e-40	3.63052e-38	80.0416
U2SURP	-1.09054	2.82396	-17.0919	7.54145e-40	3.6674e-38	80.0289
FAM120AOS	-1.0488	3.27067	-17.0892	7.67948e-40	3.72475e-38	80.0109
FBXO38	-1.21789	2.94414	-17.0829	8.00244e-40	3.87126e-38	79.97
PUM2	-1.14045	3.56998	-17.0788	8.22759e-40	3.96981e-38	79.9424
PDXDC1	-1.29272	3.92688	-17.0717	8.6236e-40	4.12863e-38	79.8957
PHAX	-1.49278	3.36342	-17.0672	8.88495e-40	4.24279e-38	79.8661
BTBD10	-1.19142	3.76616	-17.0623	9.17577e-40	4.37041e-38	79.8341
TMEM183A	-1.52726	3.33134	-17.0503	9.93414e-40	4.71948e-38	79.7552
AGTPBP1	-1.11091	2.45629	-17.0471	1.01484e-39	4.79666e-38	79.734
DDHD2	-1.2438	2.62801	-17.0454	1.02655e-39	4.83969e-38	79.7226
PEX2	-1.73531	4.35434	-17.0403	1.06186e-39	4.98078e-38	79.689
ARIH1	-1.02644	2.25326	-17.028	1.15192e-39	5.376e-38	79.6081
C1orf109	-1.25456	2.90648	-17.0207	1.20947e-39	5.61629e-38	79.5597
R3HDM2	-1.21012	3.4662	-17.0163	1.24517e-39	5.73893e-38	79.5308
WNK1	-1.65166	2.79122	-17.0142	1.26222e-39	5.8031e-38	79.5172
VPS35	-1.36097	3.2826	-17.009	1.30672e-39	5.99278e-38	79.4828
TMEM167B	-1.20781	3.89374	-17.0073	1.3214e-39	6.03028e-38	79.4717
BTBD1	-1.23343	4.37039	-17.0037	1.35367e-39	6.16237e-38	79.4478
C6orf89	-1.1409	3.29836	-16.9916	1.46656e-39	6.62744e-38	79.3682
LARP7	-1.20179	4.17268	-16.9894	1.48868e-39	6.711e-38	79.3533
BRCC3	-1.14971	3.20021	-16.9878	1.50402e-39	6.76373e-38	79.3431
UBP1	-1.09502	3.15387	-16.9859	1.52362e-39	6.83527e-38	79.3303
VPS54	-1.03093	3.23814	-16.9832	1.55098e-39	6.94118e-38	79.3126
MSL1	-1.1524	4.68789	-16.9827	1.55663e-39	6.94968e-38	79.309
CUL4B	-1.10915	2.92438	-16.9768	1.61837e-39	7.20796e-38	79.2703
RCBTB2	-1.33658	3.51638	-16.9764	1.62248e-39	7.20894e-38	79.2678
IPO5	-1.30649	2.67621	-16.9742	1.64674e-39	7.28183e-38	79.253
DCAF11	-1.15648	4.01082	-16.9732	1.6571e-39	7.31018e-38	79.2468
PTPN18	-1.4609	3.90415	-16.9718	1.67341e-39	7.36459e-38	79.2371
TRA2B	-1.2039	3.80247	-16.9625	1.78021e-39	7.81604e-38	79.1756
AK2	-1.15466	5.57506	-16.9564	1.85264e-39	8.09571e-38	79.136
GOLGA7	-1.28541	5.22275	-16.9552	1.86809e-39	8.14398e-38	79.1277
COQ6	-1.0102	2.90934	-16.9544	1.87788e-39	8.15862e-38	79.1225
DLD	-1.64503	3.79661	-16.9542	1.88025e-39	8.15862e-38	79.1213
TTC37	-1.32635	2.50589	-16.9468	1.97558e-39	8.55222e-38	79.0722
ZFAND1	-1.47921	3.20928	-16.9444	2.00739e-39	8.66969e-38	79.0563
MRPS27	-1.05022	3.45831	-16.9377	2.09787e-39	9.03937e-38	79.0125
SLC35F5	-1.50424	2.99552	-16.937	2.10837e-39	9.06355e-38	79.0075
CAMK2D	-1.28273	3.02284	-16.9164	2.41756e-39	1.02266e-37	78.8716
BLOC1S6	-1.31183	3.47119	-16.9077	2.5617e-39	1.07142e-37	78.814
CBWD2	-1.12274	2.99782	-16.9076	2.56241e-39	1.07142e-37	78.8138
OCIAD1	-1.08954	5.93756	-16.9076	2.56274e-39	1.07142e-37	78.8136
MTSS1	-1.26503	2.83916	-16.9073	2.56753e-39	1.07142e-37	78.8118
NUB1	-1.10394	4.2898	-16.903	2.64216e-39	1.10009e-37	78.7833
ZNF669	-1.19937	2.39817	-16.9012	2.67463e-39	1.11111e-37	78.7712
SEC22B	-1.06328	2.69115	-16.8928	2.82774e-39	1.16947e-37	78.7159
SLC33A1	-1.21587	2.19874	-16.8925	2.83416e-39	1.16952e-37	78.7136
SMNDC1	-1.26319	3.05849	-16.8848	2.98172e-39	1.22767e-37	78.6632
UBE3A	-1.21953	2.58636	-16.8822	3.03526e-39	1.24695e-37	78.6455
TRIM5	-1.25474	3.19813	-16.8801	3.07768e-39	1.26158e-37	78.6317
RALY	-1.2807	3.6383	-16.8797	3.08457e-39	1.26161e-37	78.6295
TMPO	-1.35759	2.77812	-16.8768	3.14472e-39	1.28056e-37	78.6103
EIF4E3	-1.01397	1.87864	-16.8726	3.23549e-39	1.31175e-37	78.582
CSDE1	-1.23014	6.39552	-16.8699	3.29226e-39	1.33186e-37	78.5647
GLOD4	-1.00222	4.36083	-16.8683	3.32875e-39	1.34076e-37	78.5538
DIS3L	-1.25937	2.59999	-16.8654	3.39248e-39	1.36347e-37	78.535
PPP4R3B	-1.08765	2.90966	-16.8567	3.59397e-39	1.43821e-37	78.4776
CLNS1A	-1.27539	5.32888	-16.8493	3.7762e-39	1.50788e-37	78.4285
PAPOLA	-1.19936	3.84591	-16.8469	3.83744e-39	1.5242e-37	78.4125
FAM114A2	-1.27989	2.34069	-16.8467	3.84175e-39	1.5242e-37	78.4114
FBXW11	-1.16345	3.48234	-16.8351	4.15115e-39	1.64043e-37	78.3344
TRIM4	-1.08636	3.3814	-16.835	4.15242e-39	1.64043e-37	78.3341
PHF10	-1.05576	4.34825	-16.8329	4.21108e-39	1.65845e-37	78.3202
UBA2	-1.50358	4.59458	-16.8311	4.26133e-39	1.67275e-37	78.3084
MFN2	-1.0029	4.18351	-16.8298	4.30038e-39	1.68451e-37	78.2993
COQ5	-1.17253	1.99239	-16.8225	4.51492e-39	1.76482e-37	78.251
ASCC1	-1.05085	3.2163	-16.8133	4.79921e-39	1.872e-37	78.1903
CCPG1	-1.3879	3.61283	-16.8127	4.81708e-39	1.87502e-37	78.1866
ZNF160	-1.15913	2.46869	-16.8015	5.19211e-39	2.01254e-37	78.1121
SHLD2	-1.11822	3.01024	-16.7914	5.55033e-39	2.1469e-37	78.0458
CKAP5	-1.13601	2.62514	-16.7906	5.5824e-39	2.15481e-37	78.0401
RABL3	-1.24918	2.65741	-16.7889	5.6432e-39	2.17375e-37	78.0293
ATP10D	-1.21121	2.18926	-16.781	5.94948e-39	2.28224e-37	77.9768
NBPF14	-1.3142	2.46807	-16.7797	6.00033e-39	2.29699e-37	77.9684
CDC42SE1	-1.87295	4.23696	-16.7793	6.01767e-39	2.29887e-37	77.9655
FAM122B	-1.05368	3.42037	-16.778	6.06884e-39	2.31365e-37	77.9571
HFE	-1.22866	1.96398	-16.7775	6.09104e-39	2.31735e-37	77.9535
TCF12	-1.37716	3.13076	-16.7708	6.36856e-39	2.41797e-37	77.9092
FBXL5	-1.28739	5.10409	-16.766	6.57265e-39	2.48527e-37	77.8779
DCAF8	-1.4394	4.957	-16.7657	6.58653e-39	2.48544e-37	77.8758
ELOVL1	-1.47478	4.48547	-16.7632	6.69632e-39	2.52173e-37	77.8593
TMBIM4	-1.3814	6.58408	-16.7589	6.8908e-39	2.58971e-37	77.8309
ERLIN2	-1.02734	2.08083	-16.7513	7.24831e-39	2.71306e-37	77.7806
EEF1AKMT2	-1.0009	2.90371	-16.7504	7.29374e-39	2.72457e-37	77.7744
PCMTD1	-1.21497	3.42889	-16.7494	7.34207e-39	2.7371e-37	77.7679
HBP1	-1.41761	4.03334	-16.7449	7.56458e-39	2.81439e-37	77.7382
MCFD2	-1.30199	4.31693	-16.7441	7.60869e-39	2.82513e-37	77.7324
TATDN2	-1.09689	2.4261	-16.7436	7.63015e-39	2.82743e-37	77.7296
RBBP4	-1.61573	3.55303	-16.7394	7.85012e-39	2.90314e-37	77.7014
CPSF7	-1.19412	4.22061	-16.7388	7.87959e-39	2.90823e-37	77.6977
PDCD2	-1.06987	4.12066	-16.7385	7.89573e-39	2.90839e-37	77.6956
RNF41	-1.28857	3.49907	-16.7373	7.96051e-39	2.92643e-37	77.6875
METTL6	-1.00775	2.60869	-16.7337	8.15305e-39	2.99128e-37	77.6638
ZNF24	-1.10965	2.51409	-16.733	8.18757e-39	2.99801e-37	77.6596
UTRN	-1.53766	2.84316	-16.7324	8.22188e-39	3.00463e-37	77.6554
OXR1	-1.51886	2.9994	-16.7214	8.84903e-39	3.20851e-37	77.5824
SRSF3	-1.32655	6.09086	-16.7151	9.22576e-39	3.33351e-37	77.541
LDB1	-1.38458	5.33348	-16.7151	9.22976e-39	3.33351e-37	77.5405
ARPC3	-1.6468	4.63065	-16.7131	9.35244e-39	3.3647e-37	77.5274
POM121	-1.0113	2.30438	-16.7024	1.0041e-38	3.60543e-37	77.4568
ELAVL1	-1.34595	2.94241	-16.7018	1.00848e-38	3.61415e-37	77.4525
TADA2A	-1.05157	2.16191	-16.6961	1.04696e-38	3.74481e-37	77.4153
NBN	-1.25384	2.91861	-16.6916	1.07938e-38	3.83852e-37	77.385
ZNF44	-1.02506	2.40673	-16.6868	1.1146e-38	3.9562e-37	77.3531
SP100	-1.21914	3.90159	-16.6826	1.14604e-38	4.06002e-37	77.3254
PPP3CB	-1.05562	3.95867	-16.6822	1.14892e-38	4.06243e-37	77.323
KIAA1109	-1.06895	1.94481	-16.678	1.1814e-38	4.16934e-37	77.2953
PSIP1	-1.21966	3.81107	-16.6774	1.18633e-38	4.17877e-37	77.2911
PPP2CA	-2.64501	3.48962	-16.6701	1.24587e-38	4.37187e-37	77.2425
PIGX	-1.17531	2.96457	-16.669	1.25452e-38	4.3939e-37	77.2356
NCAPD2	-1.30436	1.5816	-16.6657	1.28222e-38	4.48244e-37	77.2139
VPS8	-1.09435	2.41828	-16.6597	1.33448e-38	4.6428e-37	77.1742
TRAPPC8	-1.23378	2.77095	-16.6596	1.33561e-38	4.6428e-37	77.1734
PIGH	-1.38544	2.77244	-16.6568	1.36052e-38	4.72053e-37	77.155
COX18	-1.04982	1.90532	-16.653	1.39599e-38	4.83455e-37	77.1294
FAM192A	-1.15709	4.90451	-16.6513	1.41205e-38	4.88107e-37	77.1181
MAP3K3	-1.19395	3.68141	-16.6484	1.43961e-38	4.95782e-37	77.0989
NME6	-1.0247	2.6663	-16.643	1.49209e-38	5.11954e-37	77.0633
CEP120	-1.03709	2.13197	-16.6385	1.53786e-38	5.25709e-37	77.0333
SEPHS1	-1.37542	3.29484	-16.6362	1.5611e-38	5.31692e-37	77.0184
EHBP1	-1.11494	2.32088	-16.6335	1.58933e-38	5.40314e-37	77.0005
UBE2E1	-1.16255	6.00555	-16.6315	1.61099e-38	5.46675e-37	76.9871
TRIOBP	-1.16809	3.17279	-16.6212	1.72613e-38	5.84674e-37	76.9185
ATAD1	-1.236	3.41204	-16.6175	1.7689e-38	5.98069e-37	76.8942
PRKDC	-1.17364	2.77033	-16.6123	1.83075e-38	6.1673e-37	76.86
EXD2	-1.06604	2.5876	-16.6112	1.84444e-38	6.20214e-37	76.8526
MTIF2	-1.05886	3.56792	-16.6066	1.90247e-38	6.37414e-37	76.8219
RAE1	-1.06357	2.84668	-16.6019	1.96284e-38	6.54639e-37	76.7908
BRD2	-1.12653	5.41714	-16.6004	1.98219e-38	6.59354e-37	76.7811
GNPDA2	-1.12818	2.35232	-16.5932	2.07944e-38	6.90464e-37	76.7335
MORF4L1	-1.32823	6.68911	-16.5909	2.11233e-38	7.00131e-37	76.7179
SSBP1	-1.29311	3.8377	-16.5825	2.23362e-38	7.37692e-37	76.6624
KLHDC2	-1.25971	4.10904	-16.5801	2.2698e-38	7.48308e-37	76.6464
SP1	-1.04666	2.93493	-16.5753	2.3443e-38	7.70128e-37	76.6144
UBE2O	-1.05644	1.53331	-16.5746	2.35508e-38	7.723e-37	76.6098
BUB3	-1.04445	3.73286	-16.5742	2.3611e-38	7.72907e-37	76.6073
SMARCD1	-1.11025	4.218	-16.5704	2.42268e-38	7.91665e-37	76.5817
U2AF2	-1.16806	6.13839	-16.5698	2.4315e-38	7.93147e-37	76.5781
ABLIM1	-1.18184	3.2324	-16.5693	2.44019e-38	7.94585e-37	76.5745
SS18	-1.61585	2.59425	-16.5579	2.63362e-38	8.53072e-37	76.4987
TM9SF2	-1.28977	5.27593	-16.5534	2.71373e-38	8.77485e-37	76.469
RHOA	-1.99036	4.02963	-16.5488	2.79838e-38	9.03284e-37	76.4384
DLAT	-1.23169	3.055	-16.5468	2.83517e-38	9.13566e-37	76.4255
ZNF641	-1.11241	2.10106	-16.5455	2.86041e-38	9.20097e-37	76.4167
MED29	-1.15639	3.80143	-16.5441	2.88684e-38	9.25386e-37	76.4075
CTBS	-1.25486	2.52681	-16.5401	2.96554e-38	9.48972e-37	76.3808
NCK1	-1.50786	4.11557	-16.5334	3.09981e-38	9.88525e-37	76.3368
C1orf52	-1.42956	2.91961	-16.5331	3.10726e-38	9.88979e-37	76.3344
RHOT1	-1.18222	3.1677	-16.5225	3.33527e-38	1.05274e-36	76.264
BIRC2	-1.25044	4.24546	-16.5161	3.47987e-38	1.09651e-36	76.2219
XPC	-1.20001	3.78555	-16.5152	3.50262e-38	1.10053e-36	76.2154
PPP6R3	-1.11181	3.67289	-16.5151	3.50448e-38	1.10053e-36	76.2149
MEF2A	-1.24284	3.41215	-16.5145	3.51675e-38	1.10185e-36	76.2114
TVP23B	-1.86348	3.13127	-16.5144	3.5206e-38	1.10185e-36	76.2103
RNF111	-1.07079	2.47428	-16.5134	3.54496e-38	1.1076e-36	76.2035
POLR2B	-1.23898	3.77892	-16.5077	3.68014e-38	1.14405e-36	76.1663
RCHY1	-1.21828	2.98371	-16.5068	3.70289e-38	1.1492e-36	76.1602
CTDSP2	-1.78124	3.25078	-16.4973	3.94684e-38	1.22286e-36	76.0968
ZBTB7B	-1.22641	4.34639	-16.4962	3.97414e-38	1.22926e-36	76.0899
PREPL	-1.39083	2.84338	-16.4957	3.98804e-38	1.23151e-36	76.0864
FMR1	-1.24524	3.33675	-16.4951	4.00348e-38	1.23422e-36	76.0826
DDX5	-1.54001	7.74583	-16.478	4.48792e-38	1.37215e-36	75.9691
FAM168B	-1.12693	3.91939	-16.4777	4.49697e-38	1.37265e-36	75.9671
CRCP	-1.36631	2.31504	-16.4591	5.09358e-38	1.54458e-36	75.8433
KLHL7	-1.03298	2.56706	-16.457	5.16586e-38	1.56139e-36	75.8293
IRF2BP2	-1.31601	5.73019	-16.4564	5.18573e-38	1.56484e-36	75.8255
MED4	-1.10586	5.71668	-16.4521	5.33906e-38	1.60849e-36	75.7966
COX15	-1.13669	3.57876	-16.438	5.86605e-38	1.76104e-36	75.703
STAG2	-1.24276	3.09412	-16.4378	5.87395e-38	1.76104e-36	75.7017
ZNF217	-1.2039	2.51853	-16.4353	5.97281e-38	1.78779e-36	75.6851
ERCC6L2	-1.05157	1.7166	-16.433	6.06433e-38	1.81226e-36	75.67
SRP9	-1.25903	7.9958	-16.4318	6.11433e-38	1.82426e-36	75.6618
SLC35B3	-1.17459	3.91191	-16.4312	6.14012e-38	1.82901e-36	75.6576
MTMR3	-1.02766	2.55892	-16.429	6.22804e-38	1.85222e-36	75.6435
ERI3	-1.13325	4.87486	-16.4275	6.29378e-38	1.86877e-36	75.6331
REPIN1	-1.14283	4.9165	-16.427	6.31139e-38	1.87084e-36	75.6303
CNOT6	-1.11002	2.08057	-16.4268	6.32095e-38	1.87084e-36	75.6288
OLA1	-1.22204	4.25331	-16.423	6.48544e-38	1.91646e-36	75.6033
GTPBP8	-1.03334	2.67454	-16.4225	6.50641e-38	1.9196e-36	75.6001
ZDHHC18	-1.74198	2.10281	-16.4218	6.53686e-38	1.92184e-36	75.5954
BSDC1	-1.07253	4.14324	-16.4194	6.64013e-38	1.94665e-36	75.5799
C2CD5	-1.37402	3.06166	-16.4174	6.73362e-38	1.97094e-36	75.566
PTGES3	-1.7382	4.02769	-16.412	6.97899e-38	2.03954e-36	75.5304
ABHD17B	-1.23794	2.8716	-16.4113	7.01239e-38	2.04607e-36	75.5257
SETD5	-1.43364	3.30069	-16.4103	7.05717e-38	2.0559e-36	75.5193
RER1	-1.52504	4.99341	-16.409	7.12102e-38	2.07125e-36	75.5104
COPS8	-1.38644	4.61891	-16.407	7.21536e-38	2.09211e-36	75.4973
CACYBP	-1.46631	4.36175	-16.4053	7.29775e-38	2.1094e-36	75.486
GALNT11	-1.01932	1.43328	-16.4043	7.34998e-38	2.12012e-36	75.4789
RDH14	-2.13448	4.3841	-16.4041	7.35771e-38	2.12012e-36	75.4779
EIF4H	-1.07189	6.99368	-16.4034	7.39255e-38	2.12685e-36	75.4732
ORC4	-1.20219	2.2029	-16.3955	7.79185e-38	2.23825e-36	75.4209
CPSF2	-1.14956	1.93026	-16.3925	7.95027e-38	2.2767e-36	75.4009
FNBP1L	-1.23103	2.8623	-16.3919	7.98466e-38	2.28302e-36	75.3966
MSH6	-1.03457	2.12385	-16.3908	8.04465e-38	2.29663e-36	75.3892
ZCCHC9	-1.02381	3.11873	-16.3864	8.28043e-38	2.3603e-36	75.3605
PSMD6	-1.04885	3.98597	-16.3803	8.62902e-38	2.45213e-36	75.3195
CCNG2	-1.82384	2.48713	-16.3798	8.65774e-38	2.45652e-36	75.3162
MRPS22	-1.15747	3.91878	-16.3774	8.79791e-38	2.49247e-36	75.3003
ISG20L2	-1.24264	3.13596	-16.373	9.05873e-38	2.56245e-36	75.2712
RNF146	-1.29141	4.7126	-16.371	9.18446e-38	2.59405e-36	75.2575
SNRNP27	-1.31155	5.21525	-16.3676	9.39257e-38	2.64879e-36	75.2353
RPA1	-1.11256	3.87117	-16.3673	9.41211e-38	2.65027e-36	75.2332
CNEP1R1	-1.20142	3.10354	-16.3669	9.43513e-38	2.65272e-36	75.2308
ATP2C1	-1.4261	4.04408	-16.3629	9.69004e-38	2.72026e-36	75.2043
PDAP1	-1.45002	5.45159	-16.3609	9.82435e-38	2.74963e-36	75.1906
RELCH	-1.25656	2.52371	-16.3587	9.97088e-38	2.78643e-36	75.1759
EIF4A2	-1.14878	6.4478	-16.3527	1.03758e-37	2.89086e-36	75.1364
MIOS	-1.17264	1.9689	-16.3507	1.05174e-37	2.92592e-36	75.1229
RNF19A	-1.58135	3.97164	-16.35	1.05692e-37	2.93312e-36	75.118
PPIL4	-1.32526	4.19311	-16.3499	1.05749e-37	2.93312e-36	75.1175
NAA20	-1.02624	5.8678	-16.3492	1.06254e-37	2.94271e-36	75.1127
PSMD2	-1.09096	5.64309	-16.3465	1.08198e-37	2.99208e-36	75.0947
ZNF761	-1.01181	1.96628	-16.3459	1.08617e-37	2.9992e-36	75.0909
VEZF1	-1.02163	3.68056	-16.3423	1.1129e-37	3.06843e-36	75.0667
STT3B	-1.51501	5.26673	-16.3345	1.17186e-37	3.21661e-36	75.0154
VDAC3	-1.50367	3.90005	-16.3314	1.19665e-37	3.27983e-36	74.9946
ENOX2	-1.13418	2.40826	-16.3295	1.21194e-37	3.31192e-36	74.982
PRRC1	-1.04342	2.69316	-16.3276	1.2279e-37	3.3506e-36	74.969
PRKRA	-1.37709	2.46564	-16.326	1.24102e-37	3.38142e-36	74.9585
ANXA4	-1.83073	4.15979	-16.3241	1.25681e-37	3.4154e-36	74.9459
PTPRA	-1.07393	4.42831	-16.324	1.25718e-37	3.4154e-36	74.9456
CYP20A1	-1.06556	3.06579	-16.3226	1.26927e-37	3.44319e-36	74.9361
MRPL39	-1.18521	5.46578	-16.3222	1.27306e-37	3.44842e-36	74.9331
TAPT1	-1.39288	2.28233	-16.3173	1.31502e-37	3.54138e-36	74.9009
ZNF143	-1.19321	2.81782	-16.3134	1.35008e-37	3.63053e-36	74.8748
ZNF124	-1.06644	2.0042	-16.3076	1.40332e-37	3.76278e-36	74.8363
PPP2CB	-2.39011	3.55241	-16.3052	1.42583e-37	3.80943e-36	74.8205
SNAPC3	-1.11896	2.4065	-16.3052	1.42671e-37	3.80943e-36	74.8199
ARMCX3	-1.31463	4.19589	-16.3051	1.42689e-37	3.80943e-36	74.8198
UBE2H	-1.10175	4.04179	-16.3042	1.43568e-37	3.82737e-36	74.8137
DPM1	-1.28203	6.44794	-16.2999	1.47742e-37	3.92959e-36	74.7852
SGK3	-1.11145	2.45805	-16.2999	1.47826e-37	3.92959e-36	74.7846
BECN1	-1.00687	3.83122	-16.2954	1.52258e-37	4.03471e-36	74.7553
MAIP1	-1.19271	4.33238	-16.2953	1.52434e-37	4.03471e-36	74.7541
DPYD	-1.34518	2.88934	-16.295	1.5272e-37	4.0365e-36	74.7523
RAB6A	-1.23318	4.97247	-16.294	1.5376e-37	4.05822e-36	74.7455
KXD1	-1.21191	3.81915	-16.292	1.55792e-37	4.10601e-36	74.7325
CDC42EP3	-1.21813	2.92279	-16.2896	1.58325e-37	4.16091e-36	74.7165
DNM1L	-1.30699	3.58191	-16.275	1.74626e-37	4.56987e-36	74.6191
USP48	-1.14586	3.02795	-16.2736	1.76291e-37	4.60694e-36	74.6097
TTC3	-1.15179	2.76123	-16.2687	1.82089e-37	4.74508e-36	74.5775
DYNC1I2	-1.15417	5.02285	-16.2679	1.83115e-37	4.76511e-36	74.5719
ZNF720	-1.00096	2.29899	-16.2667	1.84586e-37	4.79666e-36	74.564
BCL2L2	-1.21932	4.43603	-16.2662	1.85179e-37	4.80531e-36	74.5608
ANKRD49	-1.17716	3.15136	-16.257	1.96966e-37	5.09691e-36	74.4995
CASP7	-1.18425	4.16936	-16.2539	2.01155e-37	5.19805e-36	74.4786
FAM168A	-1.09643	2.30385	-16.2514	2.04517e-37	5.27022e-36	74.4621
NUP153	-1.1857	2.57757	-16.2504	2.05917e-37	5.29165e-36	74.4553
SMC1A	-1.00325	2.00317	-16.2504	2.0592e-37	5.29165e-36	74.4553
FNDC3A	-1.39257	3.04823	-16.2487	2.08169e-37	5.33466e-36	74.4445
PXK	-1.28116	2.95571	-16.2479	2.09384e-37	5.35837e-36	74.4387
GDI2	-1.14952	2.00707	-16.2389	2.22348e-37	5.67446e-36	74.379
IRAK4	-1.24216	2.82557	-16.2379	2.23893e-37	5.70604e-36	74.3721
MTRR	-1.42986	3.62396	-16.2371	2.25069e-37	5.72813e-36	74.3669
HDAC2	-1.12323	3.22646	-16.2242	2.45357e-37	6.22737e-36	74.2812
TMEM219	-1.10941	5.96653	-16.2229	2.47542e-37	6.27421e-36	74.2724
ECD	-1.10712	3.5537	-16.219	2.54072e-37	6.43093e-36	74.2465
AC010132.3	-1.13505	3.40494	-16.2046	2.79849e-37	7.05448e-36	74.1505
CNBP	-1.20627	8.49534	-16.204	2.80922e-37	7.06231e-36	74.1467
NCOA3	-1.07271	2.12299	-16.1996	2.89357e-37	7.2616e-36	74.1173
PIGF	-1.14154	3.55174	-16.1995	2.89633e-37	7.2616e-36	74.1163
NUPL2	-1.29388	4.05752	-16.1891	3.10551e-37	7.76504e-36	74.047
PPFIA1	-1.02115	2.62297	-16.1868	3.15241e-37	7.87168e-36	74.0321
TGFBR2	-1.55318	5.99808	-16.1797	3.30598e-37	8.22192e-36	73.9849
TRIQK	-1.22173	2.443	-16.1687	3.56048e-37	8.81933e-36	73.9112
HERC1	-1.23362	2.39505	-16.1677	3.58495e-37	8.85627e-36	73.9044
MON2	-1.15362	2.08516	-16.1651	3.64672e-37	8.99686e-36	73.8874
UBFD1	-1.02914	2.49081	-16.1639	3.67723e-37	9.06006e-36	73.8791
ITCH	-1.20586	2.64684	-16.161	3.74902e-37	9.22343e-36	73.8599
CALCOCO2	-1.35232	4.49084	-16.1608	3.75349e-37	9.22343e-36	73.8587
SYPL1	-1.12672	5.93826	-16.1524	3.97023e-37	9.71737e-36	73.8029
OSBPL9	-1.10471	3.41977	-16.1502	4.03131e-37	9.85385e-36	73.7878
MED30	-1.22591	4.79694	-16.1467	4.12631e-37	1.00728e-35	73.7646
UQCRC2	-1.0423	5.96027	-16.1448	4.18034e-37	1.01912e-35	73.7517
NT5DC1	-1.52711	2.43076	-16.143	4.23085e-37	1.02873e-35	73.7398
ZRANB2	-1.55713	4.48578	-16.1384	4.3633e-37	1.05954e-35	73.7091
RBM3	-1.67081	6.64027	-16.1279	4.68064e-37	1.12627e-35	73.6394
GORAB	-1.20545	2.86658	-16.124	4.80363e-37	1.15437e-35	73.6136
STX16	-1.36832	4.16508	-16.1209	4.90558e-37	1.17582e-35	73.5927
CSNK1G3	-1.22153	2.80426	-16.1121	5.20347e-37	1.24561e-35	73.5342
AP003108.2	-1.28252	3.45236	-16.1116	5.22299e-37	1.24708e-35	73.5304
METTL9	-1.35351	4.51298	-16.1054	5.44545e-37	1.2985e-35	73.489
ZRANB1	-1.04498	2.09756	-16.1048	5.46534e-37	1.30157e-35	73.4854
EI24	-2.30794	3.25008	-16.1039	5.49824e-37	1.30772e-35	73.4794
C1D	-1.36809	4.1465	-16.103	5.53209e-37	1.31408e-35	73.4733
FBXO33	-1.00229	2.68919	-16.1	5.64645e-37	1.33782e-35	73.453
NCKAP1	-1.29766	2.73145	-16.097	5.76097e-37	1.36147e-35	73.433
SNX13	-1.03504	1.60316	-16.0939	5.8797e-37	1.38745e-35	73.4128
SKP1	-1.32164	6.37012	-16.0936	5.89337e-37	1.38745e-35	73.4104
PITPNA	-1.12001	4.6828	-16.0933	5.90463e-37	1.38834e-35	73.4085
NUDCD2	-1.01618	2.18992	-16.0909	6.00033e-37	1.40727e-35	73.3926
TPGS2	-1.08215	3.64778	-16.0886	6.09507e-37	1.42588e-35	73.377
THAP1	-1.05297	2.70359	-16.0868	6.16733e-37	1.44096e-35	73.3653
TATDN3	-1.20965	2.54473	-16.0835	6.30653e-37	1.47163e-35	73.3431
SLC25A36	-1.35261	3.13443	-16.0815	6.39244e-37	1.4898e-35	73.3297
LIN52	-1.00779	2.42879	-16.0789	6.50434e-37	1.51398e-35	73.3124
JMJD8	-1.18703	4.37587	-16.0785	6.52087e-37	1.51592e-35	73.3099
EIF5	-1.58901	4.70434	-16.0741	6.71537e-37	1.55723e-35	73.2807
EVI5	-1.02593	1.7685	-16.0709	6.86241e-37	1.58865e-35	73.2592
CLCN3	-1.27167	2.53278	-16.0708	6.86804e-37	1.58865e-35	73.2584
MEAF6	-1.02114	5.18616	-16.0678	7.00495e-37	1.6183e-35	73.2388
ROCK1	-1.20016	2.58948	-16.0632	7.22862e-37	1.66582e-35	73.2075
FNTA	-1.18567	2.64334	-16.0626	7.2533e-37	1.66898e-35	73.2041
TRMO	-1.02049	3.15063	-16.0445	8.19519e-37	1.86996e-35	73.0828
RSL1D1	-1.29179	4.53141	-16.0433	8.26012e-37	1.88245e-35	73.075
PRKAA1	-1.51373	3.46625	-16.04	8.4457e-37	1.91767e-35	73.0529
UNK	-1.14216	2.45449	-16.0362	8.66431e-37	1.9649e-35	73.0275
INTS8	-1.22727	3.18059	-16.0319	8.91791e-37	2.01994e-35	72.9988
PGRMC2	-1.12633	4.47912	-16.0277	9.17352e-37	2.0753e-35	72.9708
LRCH3	-1.09053	2.09277	-16.0267	9.23358e-37	2.08634e-35	72.9643
ZMYM2	-1.13603	2.8744	-16.0241	9.39781e-37	2.11681e-35	72.9468
PPP4R2	-1.26339	3.08015	-16.024	9.40134e-37	2.11681e-35	72.9464
TPRKB	-1.30218	5.28762	-16.024	9.40271e-37	2.11681e-35	72.9462
PHKB	-1.03309	2.90104	-16.018	9.78889e-37	2.19309e-35	72.9062
TBC1D14	-1.03146	3.24535	-16.0174	9.82651e-37	2.19886e-35	72.9024
TMEM59	-1.38899	6.78222	-16.0107	1.0282e-36	2.28697e-35	72.8574
MLX	-1.07348	4.68214	-16.0095	1.03619e-36	2.30198e-35	72.8497
IPP	-1.09867	2.28787	-16.0084	1.04445e-36	2.31201e-35	72.8418
TSG101	-1.56971	4.40223	-16.0079	1.04741e-36	2.3158e-35	72.839
CD46	-1.48016	5.22892	-16.0068	1.0555e-36	2.3309e-35	72.8314
WDSUB1	-1.17272	3.32434	-16.004	1.07515e-36	2.37148e-35	72.813
EIF4B	-1.22277	5.84733	-15.9998	1.10628e-36	2.43434e-35	72.7847
EIF4E	-1.35562	3.27753	-15.9991	1.1115e-36	2.44293e-35	72.78
ARL1	-2.23161	3.60845	-15.9974	1.12441e-36	2.46838e-35	72.7685
GLT8D1	-1.17966	5.42996	-15.9971	1.12628e-36	2.46954e-35	72.7669
SERP1	-1.24285	2.25452	-15.9835	1.23443e-36	2.70031e-35	72.6758
UBE2G1	-1.00344	3.48634	-15.9814	1.25159e-36	2.7346e-35	72.662
RNF11	-3.10007	4.05532	-15.9811	1.25406e-36	2.73677e-35	72.6601
IFT57	-2.34658	5.35465	-15.9762	1.29603e-36	2.82173e-35	72.6274
GNPTG	-1.39851	4.15955	-15.9757	1.30048e-36	2.82809e-35	72.624
MFSD14B	-1.15146	4.6382	-15.9736	1.31901e-36	2.86503e-35	72.6099
TMEM220	-1.13914	3.03639	-15.964	1.4071e-36	3.0492e-35	72.5457
SBF2	-1.00409	1.73578	-15.961	1.43582e-36	3.10418e-35	72.5256
ZNF75A	-1.0505	2.65193	-15.9607	1.43909e-36	3.10764e-35	72.5233
IDE	-1.05679	2.20586	-15.9599	1.44619e-36	3.11932e-35	72.5184
SCYL2	-1.21622	2.57443	-15.9538	1.50679e-36	3.24626e-35	72.4776
GLE1	-1.00176	3.56868	-15.9509	1.53669e-36	3.30683e-35	72.4581
PTPN11	-1.2449	3.53477	-15.9506	1.5395e-36	3.30904e-35	72.4563
NADK2	-1.05602	2.54008	-15.9474	1.57335e-36	3.37397e-35	72.4347
CAND1	-1.08217	2.51712	-15.9441	1.60904e-36	3.4465e-35	72.4124
P4HA1	-1.51852	4.47595	-15.9434	1.6157e-36	3.45678e-35	72.4083
CNOT8	-1.18222	4.89695	-15.9399	1.65446e-36	3.53155e-35	72.3847
EIF4G2	-1.21547	6.2876	-15.9383	1.67261e-36	3.56209e-35	72.3739
RTCA	-1.29493	4.1482	-15.9359	1.70024e-36	3.61263e-35	72.3576
ARL13B	-1.29564	2.55655	-15.9331	1.7318e-36	3.67545e-35	72.3393
KDM2A	-1.12287	3.01857	-15.9324	1.73982e-36	3.68827e-35	72.3348
MRPL19	-1.44275	2.96196	-15.9314	1.75203e-36	3.70566e-35	72.3278
FBXO8	-1.31421	4.13013	-15.9302	1.76621e-36	3.73139e-35	72.3198
AEBP2	-1.10214	2.40748	-15.9268	1.80646e-36	3.81209e-35	72.2974
BNIP2	-1.14772	3.85587	-15.9239	1.84316e-36	3.88068e-35	72.2774
POLK	-1.18697	1.79765	-15.9225	1.85972e-36	3.91112e-35	72.2685
UBL3	-1.29922	3.6729	-15.9207	1.88221e-36	3.95392e-35	72.2566
CHPT1	-1.13639	2.31923	-15.9202	1.88881e-36	3.96329e-35	72.2531
PRPF40A	-1.50315	2.3172	-15.9193	1.901e-36	3.98436e-35	72.2467
HPS5	-1.18316	2.56427	-15.9167	1.93396e-36	4.04887e-35	72.2296
EGLN1	-1.22851	2.40757	-15.9161	1.94167e-36	4.06041e-35	72.2257
MIA3	-1.17583	3.87533	-15.9152	1.9538e-36	4.07659e-35	72.2195
ZNF106	-1.12462	2.08346	-15.9088	2.03887e-36	4.24452e-35	72.1771
DEF8	-1.09698	4.49682	-15.8983	2.18855e-36	4.53573e-35	72.1067
RANBP6	-1.0675	2.48293	-15.8956	2.22854e-36	4.60831e-35	72.0887
HNRNPUL2-BSCL2	-1.89509	2.9865	-15.8947	2.24312e-36	4.63329e-35	72.0823
NAAA	-1.38273	3.26909	-15.8892	2.32617e-36	4.7835e-35	72.0461
ZNF433	-1.01566	2.34407	-15.883	2.42558e-36	4.97687e-35	72.0046
CDC27	-1.24931	2.69218	-15.8801	2.47381e-36	5.05903e-35	71.985
PPIG	-1.39978	2.96708	-15.8797	2.47998e-36	5.06604e-35	71.9825
KTN1	-1.08018	3.11533	-15.8765	2.53414e-36	5.17099e-35	71.9611
NUDT9	-1.11595	3.20713	-15.8761	2.54068e-36	5.17368e-35	71.9585
CAPZA2	-2.31837	4.33087	-15.8761	2.54105e-36	5.17368e-35	71.9583
SEC22C	-1.07535	3.52141	-15.8679	2.68593e-36	5.46266e-35	71.9032
NR2C2	-1.09777	1.97991	-15.8604	2.82528e-36	5.73979e-35	71.853
FOXO4	-1.16053	3.19102	-15.8475	3.0816e-36	6.22978e-35	71.7667
CREBZF	-1.42039	3.71192	-15.8474	3.08329e-36	6.22978e-35	71.7661
TMEM181	-1.01068	2.96012	-15.8456	3.12087e-36	6.29885e-35	71.7541
DDX47	-1.01775	4.30115	-15.8396	3.24918e-36	6.54072e-35	71.7141
BTG1	-2.38097	4.27604	-15.8395	3.2513e-36	6.54072e-35	71.7134
TAF7	-1.32657	5.61742	-15.8338	3.37704e-36	6.7863e-35	71.6757
TRAPPC13	-1.20001	2.44506	-15.83	3.46573e-36	6.95699e-35	71.65
ECHDC1	-1.55882	3.24281	-15.8292	3.48339e-36	6.98487e-35	71.6449
SF3B1	-1.19344	6.11817	-15.8214	3.67112e-36	7.35335e-35	71.5927
ARHGAP12	-1.07084	3.05738	-15.8212	3.67771e-36	7.3586e-35	71.591
PRPS2	-1.15021	4.02059	-15.8196	3.71645e-36	7.42712e-35	71.5806
ETFDH	-1.07483	3.29912	-15.8195	3.71997e-36	7.42712e-35	71.5796
AKTIP	-1.35279	3.05765	-15.8173	3.77557e-36	7.53e-35	71.5649
FKBP1A	-2.43229	6.43332	-15.8111	3.93496e-36	7.83945e-35	71.5238
ESF1	-1.23069	2.66159	-15.8072	4.04058e-36	8.03261e-35	71.4975
RAD1	-1.09644	2.61795	-15.804	4.12744e-36	8.19649e-35	71.4763
BAZ2B	-1.04071	1.5448	-15.8033	4.14744e-36	8.22738e-35	71.4715
NDUFS1	-1.16719	2.26895	-15.8021	4.18053e-36	8.28416e-35	71.4636
RABGEF1	-1.20911	3.21401	-15.7959	4.36041e-36	8.63138e-35	71.4218
ZFAND6	-1.11931	5.02724	-15.7935	4.43215e-36	8.76402e-35	71.4055
CERS2	-1.30573	6.13723	-15.7884	4.58528e-36	9.0475e-35	71.3718
WDTC1	-1.1665	3.27204	-15.7826	4.76698e-36	9.38605e-35	71.3332
HTD2	-1.22526	2.7541	-15.7804	4.84015e-36	9.51998e-35	71.318
RNFT1	-1.45547	3.46753	-15.774	5.05331e-36	9.9077e-35	71.2752
WDR47	-1.07544	2.32349	-15.7724	5.10812e-36	9.994e-35	71.2645
MAPK1	-1.46621	2.99335	-15.767	5.29718e-36	1.0353e-34	71.2284
CSTF2T	-1.11135	3.121	-15.7637	5.41695e-36	1.05759e-34	71.2062
RSBN1L	-1.10676	1.36972	-15.7598	5.5583e-36	1.08404e-34	71.1806
GORASP1	-1.17548	4.4134	-15.7589	5.59302e-36	1.08967e-34	71.1744
BZW1	-2.05753	4.06312	-15.75	5.93817e-36	1.15448e-34	71.1149
SNX6	-1.07078	3.52852	-15.7479	6.02263e-36	1.16968e-34	71.1008
BBS10	-1.27096	2.39866	-15.7412	6.30138e-36	1.22125e-34	71.0559
CGGBP1	-1.1285	3.63999	-15.7404	6.33408e-36	1.22588e-34	71.0507
PLAGL1	-1.24125	2.68254	-15.7403	6.33846e-36	1.22588e-34	71.0501
SLTM	-1.16157	3.7004	-15.737	6.48296e-36	1.25252e-34	71.0277
GGA3	-1.06466	3.31829	-15.7334	6.64271e-36	1.28071e-34	71.0035
BET1L	-1.04613	4.78106	-15.7332	6.65158e-36	1.28109e-34	71.0021
DNAJC10	-1.18571	2.42027	-15.7296	6.8156e-36	1.31131e-34	70.9779
SLAIN2	-1.40206	3.18085	-15.7293	6.82909e-36	1.31216e-34	70.976
DUSP12	-1.06655	5.06577	-15.729	6.84162e-36	1.31216e-34	70.9741
IPO8	-1.18894	1.58978	-15.7289	6.84832e-36	1.31216e-34	70.9732
ELF4	-1.08482	3.15121	-15.7261	6.9772e-36	1.33409e-34	70.9546
PAK1	-1.2873	3.42563	-15.7251	7.0257e-36	1.3406e-34	70.9478
ACTR6	-1.35756	3.62639	-15.7247	7.04489e-36	1.34288e-34	70.9451
RBM39	-1.23192	5.4448	-15.7237	7.08853e-36	1.34981e-34	70.9389
TOM1L1	-1.30321	2.54276	-15.7202	7.26225e-36	1.38134e-34	70.9149
MAGT1	-1.41418	3.93744	-15.72	7.26906e-36	1.38134e-34	70.9139
DOCK4	-1.14319	2.1779	-15.7168	7.42872e-36	1.41024e-34	70.8923
PECR	-1.46909	1.87448	-15.7146	7.54032e-36	1.42996e-34	70.8775
LYRM2	-1.36393	2.06168	-15.7094	7.80838e-36	1.47777e-34	70.8428
STX7	-1.31886	2.09528	-15.7071	7.93105e-36	1.49945e-34	70.8273
ANKRD46	-1.11129	2.29545	-15.704	8.09699e-36	1.52615e-34	70.8067
NSL1	-1.30418	2.29441	-15.7037	8.11166e-36	1.52737e-34	70.8049
OGFOD1	-1.12998	2.92989	-15.7004	8.29697e-36	1.56067e-34	70.7825
SYNCRIP	-1.26246	3.72291	-15.699	8.37647e-36	1.57243e-34	70.773
FAM149B1	-1.05042	2.62865	-15.6975	8.46257e-36	1.58699e-34	70.7629
AUH	-1.13312	3.95814	-15.6967	8.50301e-36	1.59296e-34	70.7581
CNOT7	-1.28656	2.58252	-15.69	8.90144e-36	1.66424e-34	70.7126
NCOA4	-1.47207	5.71456	-15.6875	9.04696e-36	1.68804e-34	70.6965
B3GNT2	-2.44122	3.12316	-15.684	9.26428e-36	1.72338e-34	70.6729
SH3YL1	-1.11963	3.25704	-15.6824	9.36845e-36	1.74101e-34	70.6618
DNASE1L1	-1.19498	2.97729	-15.6811	9.44701e-36	1.75385e-34	70.6535
NFATC2IP	-1.30968	3.61664	-15.6714	1.00863e-35	1.86506e-34	70.5884
IRF2	-1.40552	1.90358	-15.6675	1.03548e-35	1.9128e-34	70.5623
TMEM248	-1.04639	4.61607	-15.667	1.03909e-35	1.91564e-34	70.5589
HP1BP3	-2.13768	3.61512	-15.6591	1.09608e-35	2.0187e-34	70.5058
BCCIP	-1.05921	3.16425	-15.6589	1.09758e-35	2.01946e-34	70.5044
TOPORS	-1.25385	1.90699	-15.6583	1.10197e-35	2.02553e-34	70.5005
ZNF184	-1.05855	2.06447	-15.6551	1.12602e-35	2.06562e-34	70.479
MTREX	-1.35619	2.73023	-15.6532	1.1402e-35	2.08957e-34	70.4666
ARMC8	-1.0407	2.72067	-15.6523	1.14714e-35	2.10023e-34	70.4606
EXTL2	-1.07528	2.66563	-15.6492	1.17162e-35	2.14292e-34	70.4396
CASP10	-1.17297	2.45416	-15.648	1.18084e-35	2.15766e-34	70.4318
CMPK1	-1.16535	5.36677	-15.6458	1.19908e-35	2.18882e-34	70.4166
VPS41	-1.38664	2.58171	-15.6438	1.21484e-35	2.21541e-34	70.4036
SLC25A11	-1.90354	3.42695	-15.6413	1.23589e-35	2.24979e-34	70.3865
GABPA	-1.16228	2.41771	-15.6412	1.23612e-35	2.24979e-34	70.3863
SPG11	-1.04414	3.34152	-15.6257	1.37259e-35	2.4811e-34	70.2823
KATNBL1	-1.49657	2.80519	-15.6231	1.3968e-35	2.5175e-34	70.2649
GALK2	-1.20898	2.81322	-15.6188	1.43787e-35	2.58399e-34	70.2361
FAM219B	-1.0918	4.20624	-15.6173	1.45305e-35	2.60874e-34	70.2257
PDCL	-1.06178	3.28722	-15.6152	1.47388e-35	2.64357e-34	70.2115
SLC25A13	-1.07001	3.19114	-15.6133	1.49218e-35	2.67381e-34	70.1993
EXOC1	-1.15337	3.38527	-15.6127	1.49889e-35	2.68324e-34	70.1948
RBM7	-1.2323	2.95605	-15.612	1.5055e-35	2.6911e-34	70.1904
DTWD1	-1.01547	2.04678	-15.6119	1.50619e-35	2.6911e-34	70.19
ZCRB1	-1.3668	4.89092	-15.6114	1.51214e-35	2.69913e-34	70.186
ZNF567	-1.05362	1.97601	-15.6099	1.52698e-35	2.72037e-34	70.1763
ARMC10	-1.17858	3.45998	-15.6032	1.59769e-35	2.83892e-34	70.1314
PCYT1A	-1.02519	3.23118	-15.6032	1.59812e-35	2.83892e-34	70.1311
MYNN	-1.172	2.47259	-15.5988	1.64597e-35	2.91833e-34	70.1018
CSTF2	-1.04189	3.40692	-15.5957	1.68038e-35	2.9708e-34	70.0812
PSMD10	-1.34861	2.17391	-15.5951	1.68757e-35	2.98068e-34	70.077
RCOR3	-1.12965	2.91882	-15.5916	1.72754e-35	3.0368e-34	70.0537
CKS1B	-1.2656	2.44815	-15.5893	1.75513e-35	3.07359e-34	70.038
ITFG1	-1.21693	4.05409	-15.5891	1.75762e-35	3.07359e-34	70.0366
MAP4K3	-1.04491	2.45078	-15.5891	1.7577e-35	3.07359e-34	70.0365
OGDH	-1.36798	1.97901	-15.5849	1.80732e-35	3.15608e-34	70.0089
STAT5B	-1.1771	3.7873	-15.5842	1.81625e-35	3.16868e-34	70.004
VCP	-1.49416	5.21326	-15.5754	1.9273e-35	3.34042e-34	69.945
BCL9L	-1.36202	2.61021	-15.5685	2.01904e-35	3.48313e-34	69.8988
CADPS2	-1.04657	3.12819	-15.5671	2.03857e-35	3.51028e-34	69.8892
AP3S2	-1.25501	1.83068	-15.5633	2.09172e-35	3.59846e-34	69.8636
MGRN1	-1.21662	1.86683	-15.5608	2.12681e-35	3.65543e-34	69.8471
DENND4C	-1.24232	2.51342	-15.5567	2.18631e-35	3.7542e-34	69.8197
TIAL1	-1.07286	4.44995	-15.5556	2.20319e-35	3.7797e-34	69.812
SMCHD1	-1.32391	2.17673	-15.553	2.24118e-35	3.83777e-34	69.795
ATXN10	-1.32059	4.78908	-15.5515	2.26453e-35	3.87059e-34	69.7847
TAX1BP1	-1.26264	4.47111	-15.5513	2.26739e-35	3.8719e-34	69.7835
MVP	-1.2529	4.35383	-15.5477	2.32425e-35	3.9508e-34	69.7589
EIF2AK1	-1.3769	2.05567	-15.5474	2.32823e-35	3.95315e-34	69.7572
NBPF12	-1.0405	1.85864	-15.5473	2.3299e-35	3.95315e-34	69.7565
DELE1	-1.12099	4.52362	-15.5453	2.36086e-35	3.9947e-34	69.7434
RIOK3	-1.25477	3.6333	-15.5447	2.37098e-35	4.00817e-34	69.7391
PIGBOS1	-1.37595	4.07561	-15.5445	2.37452e-35	4.01049e-34	69.7376
PAK2	-1.09048	3.3701	-15.544	2.38181e-35	4.01914e-34	69.7346
TMEM218	-1.11595	3.71595	-15.5418	2.41719e-35	4.07513e-34	69.7199
ZNF550	-1.00803	1.69694	-15.5323	2.5783e-35	4.33491e-34	69.6558
ZSCAN26	-1.25859	3.29085	-15.532	2.58376e-35	4.34015e-34	69.6537
MRPL49	-1.09397	5.04413	-15.5305	2.60958e-35	4.37955e-34	69.6438
RAPGEF2	-1.41282	2.33118	-15.5229	2.74728e-35	4.60232e-34	69.5927
ANXA7	-1.54698	5.25066	-15.5212	2.77803e-35	4.64963e-34	69.5817
ACTR3	-1.72152	4.39792	-15.5171	2.85726e-35	4.76989e-34	69.5537
FAM76B	-1.4949	2.54838	-15.5171	2.85761e-35	4.76989e-34	69.5536
CCNYL1	-1.34705	2.93452	-15.5128	2.94038e-35	4.90364e-34	69.5252
TBC1D15	-1.21492	3.3986	-15.5116	2.96422e-35	4.93894e-34	69.5172
SOS1	-1.14157	2.09552	-15.5104	2.98876e-35	4.97535e-34	69.509
NIF3L1	-1.27517	4.56738	-15.5067	3.06441e-35	5.09671e-34	69.4842
ZNF280D	-1.07979	2.06455	-15.5041	3.1186e-35	5.18219e-34	69.4667
N4BP2L1	-1.15193	3.37434	-15.497	3.27098e-35	5.43053e-34	69.4193
ZNF740	-1.06692	1.35648	-15.4931	3.36009e-35	5.5685e-34	69.3926
COPS2	-1.50516	3.64654	-15.4907	3.41415e-35	5.65303e-34	69.3768
MECOM	-1.17637	2.64749	-15.4868	3.50625e-35	5.80034e-34	69.3503
KHSRP	-1.13845	5.68481	-15.4843	3.56525e-35	5.88218e-34	69.3337
SRSF11	-1.39457	4.96853	-15.484	3.57122e-35	5.8868e-34	69.3321
TP53BP2	-1.11285	2.20935	-15.4834	3.587e-35	5.89706e-34	69.3277
PCMTD2	-1.85034	2.75576	-15.4829	3.59758e-35	5.90921e-34	69.3248
GGA2	-1.27241	4.11717	-15.4669	4.00832e-35	6.56641e-34	69.2173
PLRG1	-1.09404	4.3834	-15.4664	4.02319e-35	6.58494e-34	69.2137
WASHC4	-1.47997	2.79249	-15.4643	4.0817e-35	6.67483e-34	69.1993
SGPL1	-1.07177	2.75791	-15.4629	4.11818e-35	6.72853e-34	69.1905
SET	-1.13879	6.25589	-15.4626	4.12639e-35	6.73602e-34	69.1885
MORF4L2	-1.28055	7.00617	-15.4587	4.23768e-35	6.91159e-34	69.162
ZADH2	-1.04525	2.02311	-15.4541	4.3712e-35	7.12309e-34	69.1312
TMEM267	-1.45238	2.93193	-15.453	4.40555e-35	7.16646e-34	69.1234
SMIM15	-2.53212	2.9522	-15.452	4.43278e-35	7.20444e-34	69.1173
ENSA	-1.12272	6.06326	-15.4509	4.46782e-35	7.24867e-34	69.1095
SPOPL	-1.14631	1.93958	-15.4506	4.4769e-35	7.25704e-34	69.1075
AMN1	-1.34402	2.56126	-15.4498	4.49965e-35	7.28754e-34	69.1024
PPM1A	-1.10534	2.49516	-15.4467	4.59627e-35	7.42455e-34	69.0813
ETFA	-1.23249	5.26616	-15.4351	4.96981e-35	7.99311e-34	69.0037
PACRGL	-1.20345	3.21324	-15.4343	4.99718e-35	8.0232e-34	68.9982
QRICH1	-1.34858	3.64932	-15.4339	5.01149e-35	8.03687e-34	68.9954
EXT2	-1.10296	3.92047	-15.4315	5.09237e-35	8.14076e-34	68.9795
KLHL24	-1.05933	2.16903	-15.4252	5.31487e-35	8.46723e-34	68.937
GNAQ	-1.01625	3.36201	-15.4164	5.63795e-35	8.96586e-34	68.8783
DEGS1	-1.51188	2.67681	-15.4163	5.64238e-35	8.96586e-34	68.8776
ZNF227	-1.01149	1.82413	-15.4158	5.66139e-35	8.98837e-34	68.8742
N4BP2L2	-1.07738	3.55302	-15.4085	5.94741e-35	9.42632e-34	68.8252
ITM2B	-1.35558	7.73078	-15.4081	5.9646e-35	9.44547e-34	68.8224
IFT52	-1.11002	4.7238	-15.408	5.97046e-35	9.44668e-34	68.8214
NIPA2	-1.24646	4.30048	-15.4075	5.98955e-35	9.4688e-34	68.8182
ZDHHC6	-1.11127	4.63093	-15.4053	6.0781e-35	9.60059e-34	68.8036
SUMO2	-1.11445	7.34594	-15.4049	6.0935e-35	9.61672e-34	68.8011
GPATCH11	-1.07234	2.10512	-15.3977	6.4007e-35	1.00672e-33	68.7522
MCMBP	-1.16085	3.64595	-15.3923	6.63594e-35	1.04284e-33	68.7164
TWF1	-1.4541	4.42883	-15.3811	7.16118e-35	1.11968e-33	68.6407
SLBP	-1.10694	5.13322	-15.3797	7.22742e-35	1.12813e-33	68.6315
IDH3A	-1.20853	3.81994	-15.3783	7.29362e-35	1.13751e-33	68.6225
AP5M1	-1.03403	1.64462	-15.378	7.31155e-35	1.13935e-33	68.62
PTER	-1.17379	2.17292	-15.3723	7.59896e-35	1.18314e-33	68.5817
PRPSAP1	-1.15592	3.92128	-15.3716	7.63542e-35	1.18782e-33	68.577
PHACTR2	-1.01368	1.81679	-15.3686	7.78792e-35	1.21053e-33	68.5573
ARPP19	-1.19092	3.94984	-15.3636	8.05715e-35	1.25027e-33	68.5235
DTD2	-1.25039	1.96888	-15.3609	8.20661e-35	1.27134e-33	68.5053
FCHSD2	-1.16259	3.3755	-15.3586	8.33641e-35	1.28929e-33	68.4897
SHOC2	-1.12041	3.6031	-15.3494	8.86957e-35	1.36946e-33	68.4281
CCDC90B	-1.14251	3.65647	-15.3474	8.98891e-35	1.38673e-33	68.4148
OTUD4	-1.14217	2.33692	-15.347	9.017e-35	1.38991e-33	68.4117
AKAP9	-1.03564	2.36397	-15.3438	9.2122e-35	1.41764e-33	68.3904
C9orf78	-1.08071	4.44415	-15.3405	9.42064e-35	1.44731e-33	68.3682
DEDD	-1.10123	4.43473	-15.3401	9.44771e-35	1.45027e-33	68.3653
METTL23	-1.02288	5.56451	-15.337	9.64331e-35	1.47662e-33	68.345
BACE1	-1.19793	2.86684	-15.3367	9.66593e-35	1.47886e-33	68.3426
SENP7	-1.37942	2.24292	-15.3355	9.74082e-35	1.48745e-33	68.335
NEDD4	-1.21898	2.50918	-15.3345	9.81008e-35	1.49598e-33	68.3279
XPO1	-1.24317	3.50096	-15.3304	1.00881e-34	1.53584e-33	68.3002
FPGT	-1.2302	2.31489	-15.3288	1.01969e-34	1.54986e-33	68.2895
THTPA	-1.04697	3.48255	-15.3276	1.02792e-34	1.56109e-33	68.2815
BORCS7	-1.3018	4.77065	-15.3269	1.03271e-34	1.56708e-33	68.2769
SELENOF	-1.55539	7.56152	-15.3258	1.0407e-34	1.57662e-33	68.2692
SPPL3	-1.61433	2.24145	-15.3231	1.05932e-34	1.6013e-33	68.2516
SEC31A	-1.0051	4.82793	-15.323	1.06044e-34	1.6013e-33	68.2505
GORASP2	-2.14877	3.4568	-15.3225	1.06386e-34	1.60515e-33	68.2474
DMTF1	-1.53219	3.79881	-15.3149	1.12028e-34	1.68616e-33	68.196
TEFM	-1.30084	2.70473	-15.3121	1.14126e-34	1.71494e-33	68.1776
ANP32A	-1.13212	4.63265	-15.3097	1.16024e-34	1.74046e-33	68.1612
FAN1	-1.17217	2.29898	-15.3095	1.162e-34	1.74046e-33	68.1597
TRIM34	-1.31998	3.16365	-15.306	1.18991e-34	1.77939e-33	68.1361
C14orf119	-1.24213	4.83415	-15.3047	1.20028e-34	1.79345e-33	68.1275
PGM2	-1.3282	2.94877	-15.3035	1.20945e-34	1.8057e-33	68.1199
FAS	-1.64174	3.77013	-15.3034	1.21054e-34	1.80587e-33	68.119
TRIM32	-1.02329	2.54441	-15.2982	1.25389e-34	1.86453e-33	68.084
ATF1	-2.10456	3.48836	-15.296	1.27256e-34	1.89077e-33	68.0694
RNF6	-1.23107	3.00315	-15.2957	1.2751e-34	1.89303e-33	68.0674
ERLIN1	-1.54591	1.7961	-15.2833	1.3871e-34	2.05273e-33	67.9837
KDM6A	-1.18189	2.80238	-15.2822	1.3969e-34	2.06558e-33	67.9767
ARID4A	-1.10576	1.89309	-15.2817	1.40219e-34	2.07175e-33	67.973
MPDU1	-1.08366	5.18036	-15.278	1.43745e-34	2.11878e-33	67.9483
BMPR1A	-1.00523	1.64944	-15.2766	1.45169e-34	2.13807e-33	67.9385
RAB4A	-1.09641	4.45618	-15.2761	1.45605e-34	2.14279e-33	67.9355
SRGAP2B	-1.04868	1.71879	-15.2743	1.47364e-34	2.16524e-33	67.9236
ACVR1	-1.21425	3.98112	-15.2731	1.48644e-34	2.18231e-33	67.915
PPP3CC	-1.14705	4.08191	-15.2711	1.50596e-34	2.20921e-33	67.902
NUP37	-1.15153	3.71491	-15.2692	1.52574e-34	2.23646e-33	67.889
OTUD6B	-1.23293	2.04622	-15.2659	1.56038e-34	2.2843e-33	67.8667
NNT	-1.05901	2.63864	-15.2658	1.56084e-34	2.2843e-33	67.8664
LSM14B	-1.13827	1.81239	-15.2645	1.57493e-34	2.30311e-33	67.8575
ZBTB14	-1.10855	2.70765	-15.2632	1.58883e-34	2.3216e-33	67.8488
NAP1L4	-1.02199	4.97097	-15.2583	1.64224e-34	2.39775e-33	67.8159
LRRC47	-1.13775	2.74727	-15.2581	1.64536e-34	2.40041e-33	67.814
GBE1	-1.51669	2.43578	-15.2543	1.68754e-34	2.45807e-33	67.7889
TLK1	-1.01873	1.41863	-15.2517	1.71803e-34	2.49649e-33	67.7711
PICALM	-1.4086	5.66545	-15.2516	1.7193e-34	2.49649e-33	67.7704
ANAPC16	-1.16871	5.94844	-15.2481	1.75978e-34	2.55175e-33	67.7472
SNRPB2	-1.06305	5.26375	-15.2481	1.76012e-34	2.55175e-33	67.747
AC026464.4	-1.40136	5.41573	-15.2386	1.87741e-34	2.71543e-33	67.6829
TBCEL	-1.22751	2.25891	-15.2374	1.89167e-34	2.73392e-33	67.6754
SLFN11	-1.50141	3.781	-15.2341	1.9349e-34	2.79421e-33	67.653
ASB8	-1.28341	2.19742	-15.23	1.98945e-34	2.87076e-33	67.6253
TMEM126B	-1.35442	5.45191	-15.2283	2.01263e-34	2.90194e-33	67.6138
MRPS14	-1.05787	4.41808	-15.2211	2.11237e-34	3.04102e-33	67.5658
UBE4A	-1.04206	2.25598	-15.2157	2.19106e-34	3.15186e-33	67.5294
CCDC112	-1.14755	1.98704	-15.2119	2.24804e-34	3.22881e-33	67.5039
FAM76A	-1.0118	2.66063	-15.2076	2.31457e-34	3.32129e-33	67.4749
MAN1A2	-1.03926	1.92701	-15.2075	2.31601e-34	3.32129e-33	67.4743
ETFRF1	-1.13995	4.30492	-15.2033	2.38302e-34	3.4121e-33	67.446
RAB2A	-1.95477	4.04234	-15.2023	2.39933e-34	3.43281e-33	67.4392
SLC25A24	-1.33017	2.73795	-15.2002	2.43426e-34	3.48009e-33	67.4248
RFFL	-1.09177	2.24993	-15.2	2.43736e-34	3.48183e-33	67.4235
UBE2D3	-1.24052	5.3569	-15.1894	2.61773e-34	3.73374e-33	67.3526
LRRC8D	-1.06746	2.55682	-15.1874	2.65414e-34	3.77695e-33	67.3389
GDE1	-1.71959	3.27703	-15.1832	2.73084e-34	3.8742e-33	67.3106
SDHC	-1.05327	4.42111	-15.1792	2.80644e-34	3.9784e-33	67.2834
YIPF6	-1.05077	2.032	-15.1782	2.8239e-34	4.0001e-33	67.2773
ZNF708	-1.019	1.62584	-15.1772	2.84484e-34	4.02668e-33	67.2699
PSMF1	-1.09298	4.64027	-15.177	2.84869e-34	4.02905e-33	67.2686
TNPO2	-1.0803	3.65108	-15.1706	2.97416e-34	4.19052e-33	67.2258
NRBP1	-1.17984	3.02691	-15.1682	3.02314e-34	4.25629e-33	67.2095
MAPK8	-1.22832	1.91503	-15.159	3.21779e-34	4.52345e-33	67.1475
EMC3	-1.25289	5.44617	-15.1553	3.29828e-34	4.6331e-33	67.123
VPS26C	-1.06162	1.82402	-15.1513	3.3898e-34	4.75445e-33	67.0958
TNRC6A	-1.12898	2.19449	-15.1509	3.3989e-34	4.7636e-33	67.0931
MRPS23	-1.22536	3.64825	-15.1501	3.41678e-34	4.78505e-33	67.0879
BNIP3	-1.06309	3.24097	-15.1468	3.49314e-34	4.8846e-33	67.0659
SUCLG2	-1.11911	4.77886	-15.1441	3.55926e-34	4.96955e-33	67.0473
ALDH9A1	-1.14668	5.05723	-15.143	3.58519e-34	5.00198e-33	67.0401
YBX1	-1.24076	3.16643	-15.1415	3.62234e-34	5.05002e-33	67.0298
MBD4	-1.19726	4.44823	-15.1317	3.86976e-34	5.3828e-33	66.9642
FANCL	-1.11312	4.48306	-15.1274	3.98596e-34	5.54027e-33	66.9348
MDFIC	-1.2957	3.30218	-15.127	3.99623e-34	5.55038e-33	66.9322
ID2	-2.37592	5.61306	-15.1251	4.0461e-34	5.61543e-33	66.9199
ATPAF1	-1.06054	3.75022	-15.124	4.07721e-34	5.65015e-33	66.9123
HNRNPF	-1.31707	6.5455	-15.1216	4.14542e-34	5.73181e-33	66.8958
LARS	-1.14632	3.36644	-15.1149	4.33757e-34	5.99303e-33	66.8508
FOXN3	-1.18012	2.6819	-15.1129	4.39635e-34	6.06971e-33	66.8374
CXXC5	-1.88595	2.96303	-15.1115	4.43751e-34	6.11743e-33	66.8281
ZNF189	-1.17404	3.26545	-15.1108	4.45908e-34	6.14259e-33	66.8233
LRRFIP1	-1.07842	3.99064	-15.1104	4.4708e-34	6.15416e-33	66.8207
VAMP3	-1.45148	2.56429	-15.1094	4.50146e-34	6.19177e-33	66.8139
SERBP1	-1.14389	5.1478	-15.1061	4.60217e-34	6.32226e-33	66.7919
COPS4	-1.11446	2.27533	-15.1059	4.60998e-34	6.32226e-33	66.7902
KIF1C	-1.70644	3.20444	-15.1001	4.79482e-34	6.56118e-33	66.7512
POLR2A	-1.14465	3.81215	-15.0972	4.88975e-34	6.6763e-33	66.7317
CCDC82	-1.19843	2.22717	-15.0955	4.94755e-34	6.75023e-33	66.72
RHBDD1	-1.01419	2.35293	-15.0928	5.03596e-34	6.8658e-33	66.7024
ATL3	-1.01737	2.91948	-15.0911	5.09407e-34	6.93992e-33	66.691
MBD2	-1.13444	4.76546	-15.087	5.24055e-34	7.12377e-33	66.6628
ZMAT2	-1.02034	6.77145	-15.085	5.30946e-34	7.21215e-33	66.6499
SNAPC5	-1.05811	3.71984	-15.082	5.42075e-34	7.34716e-33	66.6293
ISY1-RAB43	-1.25611	2.64155	-15.0812	5.45083e-34	7.38253e-33	66.6238
RCBTB1	-1.02749	2.56645	-15.0781	5.56385e-34	7.5246e-33	66.6034
BCAP29	-1.19847	3.37746	-15.077	5.6052e-34	7.57499e-33	66.596
EIF2B2	-1.03996	3.84687	-15.075	5.68192e-34	7.67308e-33	66.5825
ZDHHC17	-1.15967	2.29641	-15.0743	5.71042e-34	7.70594e-33	66.5775
KDM3A	-1.10802	2.26458	-15.0733	5.74883e-34	7.74649e-33	66.5709
COMMD3-BMI1	-2.14184	4.84171	-15.0712	5.83088e-34	7.84814e-33	66.5568
GCC2	-1.0767	1.83568	-15.0712	5.83273e-34	7.84814e-33	66.5565
CCAR1	-1.29749	4.23099	-15.0693	5.90775e-34	7.94331e-33	66.5438
ERI2	-1.01313	1.89588	-15.0629	6.16947e-34	8.2712e-33	66.5007
PA2G4	-2.6075	3.23536	-15.0562	6.45538e-34	8.63577e-33	66.4557
TSPYL4	-1.12652	2.92544	-15.0561	6.46108e-34	8.63715e-33	66.4548
DIS3	-1.0257	1.74149	-15.0539	6.55772e-34	8.74741e-33	66.44
RBM25	-1.16337	3.13418	-15.0519	6.64567e-34	8.85197e-33	66.4268
CAV2	-1.91734	3.69688	-15.0516	6.66044e-34	8.86528e-33	66.4246
CALM1	-1.20652	5.45874	-15.0505	6.70949e-34	8.92416e-33	66.4173
AZIN1	-1.9731	2.82528	-15.0495	6.75698e-34	8.98087e-33	66.4103
DPY19L4	-1.08468	2.00448	-15.0377	7.31551e-34	9.70235e-33	66.3314
PSME3	-1.17088	4.53997	-15.0373	7.3375e-34	9.72454e-33	66.3284
GEMIN2	-1.07784	3.62799	-15.0307	7.67373e-34	1.01556e-32	66.2839
CASC4	-1.04052	2.798	-15.0257	7.93933e-34	1.04921e-32	66.2501
UBE2Q1	-1.68028	3.60674	-15.0198	8.26273e-34	1.0904e-32	66.2104
RBM12	-1.5727	2.32418	-15.0186	8.33053e-34	1.09778e-32	66.2023
DRAM2	-1.42623	5.76288	-15.017	8.42023e-34	1.10881e-32	66.1916
CDC42	-1.06953	6.97355	-15.014	8.59464e-34	1.13098e-32	66.1712
WASHC3	-1.19016	5.53318	-15.0073	8.99411e-34	1.18219e-32	66.1261
NMD3	-1.21923	3.61249	-15.0072	8.9966e-34	1.18219e-32	66.1258
TTC8	-1.15777	2.79877	-15.0051	9.12649e-34	1.19671e-32	66.1116
VAPA	-1.24954	5.24215	-15.0028	9.26928e-34	1.21372e-32	66.0962
ZNF302	-1.29642	3.60184	-15.0015	9.35496e-34	1.22407e-32	66.087
IFNAR2	-1.28132	4.109	-15.0002	9.43663e-34	1.23389e-32	66.0784
MTMR4	-1.2071	2.41428	-14.997	9.64297e-34	1.25998e-32	66.0569
DGLUCY	-1.12752	3.86898	-14.993	9.90945e-34	1.29389e-32	66.0298
UFM1	-1.46301	2.25	-14.9841	1.05232e-33	1.37112e-32	65.9701
HNRNPLL	-1.22782	3.53376	-14.9753	1.1167e-33	1.45194e-32	65.9111
TOM1L2	-1.05479	3.27277	-14.9638	1.20762e-33	1.56796e-32	65.8333
TMEM127	-1.09099	3.90467	-14.959	1.2476e-33	1.6176e-32	65.8009
NFE2L2	-1.15427	4.93737	-14.9577	1.259e-33	1.63125e-32	65.7919
ATL2	-1.56644	2.6668	-14.9571	1.26364e-33	1.6361e-32	65.7882
INPP5K	-1.42784	2.90726	-14.9563	1.27106e-33	1.64456e-32	65.7824
RNF138	-1.41388	2.46495	-14.953	1.29959e-33	1.67796e-32	65.7603
CNOT11	-1.75908	2.70123	-14.9511	1.31614e-33	1.69696e-32	65.7478
HMGN2	-1.22856	5.49956	-14.9472	1.35162e-33	1.7415e-32	65.7213
SESN1	-1.36964	3.79843	-14.9466	1.35671e-33	1.74685e-32	65.7176
AP1AR	-1.21371	2.95526	-14.9439	1.38231e-33	1.77733e-32	65.699
TMBIM6	-1.70725	6.46948	-14.9437	1.38403e-33	1.77832e-32	65.6978
GTF2H3	-1.56415	2.14231	-14.9436	1.38509e-33	1.77844e-32	65.697
COPZ1	-1.7181	3.00985	-14.9406	1.41365e-33	1.81386e-32	65.6767
PPIP5K1	-1.15382	2.29672	-14.9392	1.42679e-33	1.82945e-32	65.6676
PPP2R5C	-1.04922	4.01809	-14.9385	1.43356e-33	1.83686e-32	65.6629
C1orf43	-1.04737	7.2065	-14.9379	1.43955e-33	1.84199e-32	65.6587
TRIM52	-1.1016	2.4918	-14.9264	1.55597e-33	1.98684e-32	65.5814
RAP1GDS1	-1.06728	3.08506	-14.9252	1.56923e-33	2.00238e-32	65.573
ZBTB38	-1.25704	2.3953	-14.9208	1.61655e-33	2.06135e-32	65.5435
ITGA6	-1.49712	2.54922	-14.9174	1.65434e-33	2.10808e-32	65.5205
SARAF	-1.23647	7.54961	-14.9142	1.69103e-33	2.15337e-32	65.4987
USP28	-1.36181	2.64776	-14.9124	1.71095e-33	2.17723e-32	65.4871
DDX17	-1.43107	5.72089	-14.9088	1.75336e-33	2.22661e-32	65.4627
ACBD5	-1.10891	2.42546	-14.9087	1.75549e-33	2.22779e-32	65.4615
YY1	-1.27068	2.17738	-14.9017	1.84042e-33	2.32759e-32	65.4146
RCN2	-1.16234	3.43888	-14.8948	1.92876e-33	2.436e-32	65.368
UBE2N	-1.31158	4.70666	-14.8925	1.95919e-33	2.46938e-32	65.3524
ATG12	-1.10903	2.80546	-14.8905	1.98514e-33	2.49869e-32	65.3394
KIF2A	-1.31072	2.6916	-14.8893	2.00119e-33	2.51718e-32	65.3314
FAM107B	-1.46682	4.34318	-14.8872	2.03001e-33	2.54824e-32	65.3172
CNIH1	-1.68143	5.08334	-14.8871	2.0317e-33	2.54863e-32	65.3163
ADAT1	-1.05074	4.26577	-14.8833	2.08434e-33	2.61113e-32	65.2909
KIAA0319L	-1.47951	2.53195	-14.8829	2.09059e-33	2.61719e-32	65.2879
ARL8B	-1.14066	5.05624	-14.8803	2.12794e-33	2.66036e-32	65.2703
SCOC	-1.2001	3.96577	-14.8778	2.16496e-33	2.70481e-32	65.2532
PJA2	-1.2498	3.54512	-14.875	2.20616e-33	2.75257e-32	65.2345
SH3D19	-1.32208	3.58228	-14.8713	2.26156e-33	2.816e-32	65.2098
DOCK9	-1.28945	3.29201	-14.8674	2.32183e-33	2.88137e-32	65.1837
UBE2V2	-1.13192	3.4503	-14.8618	2.41294e-33	2.98738e-32	65.1454
DNAJB6	-1.07753	3.21866	-14.858	2.47612e-33	3.06259e-32	65.1198
BTF3L4	-1.12001	3.85391	-14.8562	2.50575e-33	3.09717e-32	65.1079
CHD2	-1.03816	2.86183	-14.8554	2.51951e-33	3.11209e-32	65.1025
MFSD6	-1.11562	3.29089	-14.853	2.56142e-33	3.16176e-32	65.0861
ZBTB33	-1.00966	2.17708	-14.8508	2.60036e-33	3.20555e-32	65.0711
LPIN2	-1.18597	2.77865	-14.8496	2.62115e-33	3.22903e-32	65.0632
ACTR2	-1.4664	5.53267	-14.8449	2.70479e-33	3.32544e-32	65.032
UPF3A	-1.07795	4.00696	-14.843	2.7414e-33	3.36598e-32	65.0186
MRFAP1L1	-1.21104	3.29924	-14.8396	2.80509e-33	3.43962e-32	64.9958
TTC31	-1.02881	3.12059	-14.8392	2.81233e-33	3.44623e-32	64.9932
GPD2	-1.01891	2.11673	-14.835	2.89277e-33	3.54245e-32	64.9652
MEMO1	-1.02191	3.58071	-14.8346	2.90202e-33	3.55143e-32	64.962
THAP6	-1.0842	2.03538	-14.826	3.07559e-33	3.76135e-32	64.9043
CYSTM1	-1.47516	5.58443	-14.8242	3.11315e-33	3.80478e-32	64.8923
G6PD	-1.60572	3.2959	-14.8226	3.14804e-33	3.84488e-32	64.8812
ZFYVE16	-1.10334	2.21894	-14.8123	3.37678e-33	4.10262e-32	64.8115
UTP11	-1.51158	2.73241	-14.8045	3.55891e-33	4.30977e-32	64.7593
HSF2	-1.17575	3.27937	-14.8022	3.61502e-33	4.37486e-32	64.7437
MNAT1	-1.2535	3.94421	-14.8016	3.631e-33	4.39132e-32	64.7394
KCMF1	-1.41594	2.91515	-14.7992	3.68978e-33	4.4566e-32	64.7234
EFR3A	-1.18696	3.09076	-14.7982	3.71422e-33	4.48028e-32	64.7168
CCDC115	-1.23527	2.37478	-14.7964	3.76087e-33	4.5336e-32	64.7044
GOLIM4	-1.30866	3.33329	-14.796	3.77115e-33	4.54304e-32	64.7017
ADPGK	-1.1273	4.63308	-14.7928	3.85471e-33	4.63767e-32	64.6799
PDCD4	-1.57777	5.22585	-14.7917	3.88225e-33	4.66777e-32	64.6729
TCP1	-1.21956	4.9177	-14.7903	3.91985e-33	4.70993e-32	64.6633
WDR11	-1.24153	2.56097	-14.7854	4.05358e-33	4.86115e-32	64.63
RPAP3	-1.09711	2.67673	-14.7821	4.14539e-33	4.96161e-32	64.6077
TMEM43	-1.01293	5.50395	-14.7769	4.29349e-33	5.13224e-32	64.5728
OAZ2	-1.02978	5.05765	-14.7735	4.39298e-33	5.24778e-32	64.5501
FAM214A	-1.20826	3.13262	-14.7733	4.40011e-33	5.25291e-32	64.5484
AKAP17A	-1.18852	2.25485	-14.7653	4.64412e-33	5.52997e-32	64.4948
ATM	-1.129	1.78134	-14.7651	4.65139e-33	5.53506e-32	64.4933
GALNT1	-1.42653	4.21283	-14.7636	4.69743e-33	5.58487e-32	64.4835
RGL1	-1.29195	3.24843	-14.7636	4.69927e-33	5.58487e-32	64.4831
AKIRIN2	-1.79602	3.66922	-14.7625	4.73286e-33	5.62118e-32	64.476
GSE1	-1.06333	2.54529	-14.7535	5.03152e-33	5.96825e-32	64.4152
TSFM	-1.01734	4.36714	-14.7534	5.03643e-33	5.97025e-32	64.4142
APH1A	-1.08978	5.69827	-14.7515	5.10026e-33	6.04204e-32	64.4017
SMN1	-1.08117	4.50631	-14.7483	5.21441e-33	6.17332e-32	64.3797
CD4	-1.46266	2.13878	-14.7458	5.30291e-33	6.26609e-32	64.363
SLC12A6	-1.17824	1.99881	-14.7416	5.45648e-33	6.43524e-32	64.3346
DDOST	-1.21843	7.04069	-14.7302	5.89625e-33	6.94064e-32	64.2576
TM7SF3	-1.63328	4.59371	-14.7298	5.91315e-33	6.95612e-32	64.2548
SLC11A2	-1.23045	2.79456	-14.7271	6.01905e-33	7.07172e-32	64.2371
ZNF92	-1.00189	1.77276	-14.7242	6.14145e-33	7.20638e-32	64.2171
H6PD	-1.01546	2.61309	-14.7183	6.39236e-33	7.49131e-32	64.1773
LACTB2	-1.97073	4.24525	-14.718	6.40275e-33	7.49874e-32	64.1757
WASF3	-1.01875	1.77268	-14.7122	6.66329e-33	7.79403e-32	64.1361
MTMR2	-1.00172	2.78656	-14.7079	6.86099e-33	8.02021e-32	64.107
HMG20A	-1.01717	1.92788	-14.7046	7.01485e-33	8.18974e-32	64.085
JAK2	-1.18608	2.26378	-14.702	7.14091e-33	8.33166e-32	64.0673
VPS29	-1.18204	6.72954	-14.6917	7.65978e-33	8.90901e-32	63.9976
IFT20	-1.01268	5.17099	-14.6883	7.83391e-33	9.0944e-32	63.9752
PPIL3	-1.61004	4.52643	-14.6855	7.98427e-33	9.25736e-32	63.9564
PTP4A2	-1.35522	6.00033	-14.68	8.28921e-33	9.59017e-32	63.9191
C4orf3	-1.04855	5.7289	-14.6799	8.29621e-33	9.59017e-32	63.9183
GFM1	-1.02764	2.70005	-14.6798	8.30237e-33	9.59017e-32	63.9175
TMEM106C	-1.25193	4.58875	-14.6791	8.34157e-33	9.62945e-32	63.9129
MGAT2	-1.55043	4.10119	-14.6742	8.62517e-33	9.93208e-32	63.8796
POLR3E	-1.10164	2.94268	-14.669	8.93464e-33	1.02821e-31	63.8446
TTC38	-1.18471	2.47189	-14.665	9.17928e-33	1.05505e-31	63.8178
TMCO1	-1.24217	5.28591	-14.6636	9.27029e-33	1.06419e-31	63.808
GOLGA2	-1.08106	4.44299	-14.6629	9.31214e-33	1.06833e-31	63.8035
NICN1	-1.21653	3.49854	-14.6599	9.50318e-33	1.08823e-31	63.7833
JKAMP	-1.19974	3.85227	-14.6595	9.53189e-33	1.09084e-31	63.7803
OAT	-1.40046	5.46332	-14.6593	9.54298e-33	1.09143e-31	63.7791
UXS1	-1.07609	3.73902	-14.6545	9.85948e-33	1.12485e-31	63.7467
YPEL5	-1.65636	3.3444	-14.654	9.89213e-33	1.12789e-31	63.7434
PMS1	-1.0374	2.5077	-14.65	1.01672e-32	1.15854e-31	63.7162
DPY19L1	-1.11073	2.78877	-14.6473	1.0355e-32	1.17848e-31	63.698
SSR1	-1.33069	3.45772	-14.642	1.07332e-32	1.21928e-31	63.6624
CCDC59	-1.06368	4.23068	-14.6382	1.10171e-32	1.24999e-31	63.6364
CCNC	-1.34074	3.90118	-14.6378	1.10412e-32	1.25121e-31	63.6342
CAP1	-1.44775	6.9841	-14.6345	1.12946e-32	1.2768e-31	63.6117
SMIM14	-1.81998	2.4873	-14.6307	1.1588e-32	1.30757e-31	63.5862
SRRM1	-1.34276	2.7171	-14.6218	1.23099e-32	1.38649e-31	63.5262
TJP1	-1.07232	2.81704	-14.6211	1.23675e-32	1.39213e-31	63.5215
ANAPC10	-1.10432	3.12091	-14.6196	1.24953e-32	1.40481e-31	63.5113
VGLL4	-1.08287	3.38721	-14.6157	1.28356e-32	1.4422e-31	63.4846
HAUS4	-1.19612	5.11495	-14.6093	1.34051e-32	1.50345e-31	63.4415
AGPAT3	-1.26029	1.81417	-14.6084	1.34897e-32	1.51202e-31	63.4352
PABPC1	-1.06227	8.20662	-14.6056	1.37501e-32	1.53934e-31	63.4162
STARD3NL	-1.37722	4.40878	-14.6039	1.39024e-32	1.55451e-31	63.4053
KLHL5	-1.28397	3.49764	-14.6038	1.39164e-32	1.55514e-31	63.4043
KMT5A	-1.74973	2.50755	-14.6006	1.42218e-32	1.58736e-31	63.3827
DR1	-1.12495	1.7985	-14.5926	1.50172e-32	1.67513e-31	63.3286
ATP6V1C1	-1.10762	2.79834	-14.5912	1.51612e-32	1.69017e-31	63.3191
ITSN2	-1.0411	2.72238	-14.5852	1.57877e-32	1.7579e-31	63.2789
GPRASP2	-1.0936	2.17715	-14.5835	1.59734e-32	1.77431e-31	63.2673
TUBA4A	-1.67637	3.71745	-14.5831	1.60189e-32	1.7783e-31	63.2645
ZNF841	-1.18032	2.28682	-14.5829	1.60409e-32	1.77952e-31	63.2631
UBE2D2	-1.12178	5.54613	-14.5818	1.61547e-32	1.79015e-31	63.2561
C6orf62	-2.27839	3.57014	-14.574	1.7039e-32	1.88477e-31	63.2031
BBIP1	-1.21163	2.83732	-14.5727	1.7188e-32	1.90012e-31	63.1945
GPAT4	-1.05248	4.33154	-14.5714	1.73394e-32	1.91456e-31	63.1857
CRAMP1	-1.00461	1.95774	-14.5699	1.75177e-32	1.9331e-31	63.1756
PTPRK	-1.00504	2.5662	-14.5678	1.77791e-32	1.95845e-31	63.1609
ZNF253	-1.00713	1.79634	-14.5653	1.80785e-32	1.99025e-31	63.1443
TMEM106A	-1.09931	2.44257	-14.5649	1.81253e-32	1.99421e-31	63.1417
ARL5A	-1.52243	2.06899	-14.5637	1.82707e-32	2.00902e-31	63.1338
SP110	-1.22274	3.53656	-14.5552	1.93616e-32	2.12644e-31	63.0761
NCL	-1.36473	5.48236	-14.5544	1.94689e-32	2.13697e-31	63.0706
SRPK1	-1.0562	2.51274	-14.5529	1.96691e-32	2.15766e-31	63.0605
BBS7	-1.0876	2.34226	-14.5394	2.1554e-32	2.36024e-31	62.9695
FNBP4	-1.42134	4.25666	-14.5355	2.21449e-32	2.42065e-31	62.9427
IDS	-1.15772	2.83443	-14.5326	2.25756e-32	2.46628e-31	62.9235
SSR2	-1.03186	2.75308	-14.5321	2.26584e-32	2.47386e-31	62.9199
RAB29	-1.38583	1.75631	-14.5258	2.36476e-32	2.5758e-31	62.8774
HMCES	-1.41949	4.06698	-14.5193	2.47116e-32	2.68695e-31	62.8337
HIPK1	-1.29196	2.82507	-14.5139	2.565e-32	2.78571e-31	62.7967
CHRAC1	-1.93557	2.39965	-14.5099	2.63411e-32	2.85909e-31	62.7702
NTN4	-1.36778	4.41002	-14.5097	2.63779e-32	2.86142e-31	62.7688
CEPT1	-1.23458	2.52821	-14.502	2.77982e-32	3.00668e-31	62.7167
DICER1	-1.00041	1.85285	-14.5017	2.7869e-32	3.01258e-31	62.7142
SP140L	-1.19716	3.22455	-14.5007	2.80418e-32	3.0295e-31	62.7081
BTF3	-1.06214	8.92527	-14.4995	2.82755e-32	3.05297e-31	62.6998
YWHAB	-1.05165	2.62114	-14.4973	2.86994e-32	3.0959e-31	62.685
COPB1	-1.17112	5.12891	-14.4973	2.87066e-32	3.0959e-31	62.6848
NARS	-1.8387	3.26419	-14.4919	2.97863e-32	3.20675e-31	62.6481
FRS2	-1.07802	1.92853	-14.4911	2.9951e-32	3.2226e-31	62.6426
SIKE1	-1.01629	2.72691	-14.4871	3.07706e-32	3.30887e-31	62.6158
TRA2A	-1.48638	5.00014	-14.4803	3.22275e-32	3.45951e-31	62.5698
PTCD3	-1.33658	2.71746	-14.4759	3.32144e-32	3.5572e-31	62.5398
UBE2Q2	-1.0262	3.94308	-14.4736	3.37181e-32	3.60698e-31	62.5249
ZNF277	-1.0903	3.19507	-14.4675	3.51585e-32	3.7524e-31	62.4833
CYFIP1	-1.01775	3.62153	-14.4666	3.53789e-32	3.77374e-31	62.4771
ADAM10	-1.6664	2.24848	-14.4646	3.58548e-32	3.82012e-31	62.4638
TMEM230	-1.06514	6.24825	-14.4642	3.59473e-32	3.82777e-31	62.4613
LIPT1	-1.03008	3.2356	-14.4625	3.63717e-32	3.869e-31	62.4496
PEX5	-1.01242	3.42167	-14.4618	3.65525e-32	3.88551e-31	62.4447
CCNT2	-1.19858	1.67264	-14.4574	3.76486e-32	3.99515e-31	62.4153
ATG3	-1.22712	4.27495	-14.4571	3.77448e-32	4.00307e-31	62.4128
SENP2	-1.36554	1.68702	-14.4568	3.78091e-32	4.00759e-31	62.4111
BORCS8-MEF2B	-1.06257	3.418	-14.4566	3.78575e-32	4.00988e-31	62.4098
TMEM129	-1.00762	3.36375	-14.4566	3.78739e-32	4.00988e-31	62.4094
ZFYVE27	-1.09907	4.15642	-14.456	3.80096e-32	4.02194e-31	62.4058
RAB21	-1.18244	2.12096	-14.4497	3.96712e-32	4.19058e-31	62.3633
HMGB2	-1.32464	6.02735	-14.4473	4.0347e-32	4.25954e-31	62.3465
EIF3E	-1.17881	6.7036	-14.4401	4.23607e-32	4.46704e-31	62.2981
GOLPH3L	-1.46405	2.45477	-14.4382	4.29114e-32	4.52254e-31	62.2853
KDM5C	-1.13837	3.50912	-14.4357	4.36422e-32	4.59695e-31	62.2685
PARP2	-1.16846	3.63335	-14.4338	4.42263e-32	4.65582e-31	62.2553
ARF1	-1.8476	4.08732	-14.4316	4.488e-32	4.7166e-31	62.2407
ASB9	-1.04755	2.65842	-14.4299	4.54154e-32	4.77016e-31	62.229
ABR	-1.02632	3.98753	-14.4297	4.54656e-32	4.77272e-31	62.2279
POLR2C	-1.4706	2.19275	-14.4278	4.60536e-32	4.83171e-31	62.2151
LTBR	-1.39289	4.37434	-14.4212	4.81654e-32	5.05041e-31	62.1705
ME2	-1.00441	2.17889	-14.4208	4.83055e-32	5.06224e-31	62.1677
ETNK1	-1.14223	2.62235	-14.4187	4.89924e-32	5.13132e-31	62.1536
ANGEL1	-1.07264	2.6133	-14.4177	4.93333e-32	5.15537e-31	62.1467
GOPC	-1.39796	2.6497	-14.4173	4.94589e-32	5.16559e-31	62.1442
PHRF1	-1.07161	1.52138	-14.411	5.16464e-32	5.38798e-31	62.1012
ARHGEF6	-1.259	2.73775	-14.4081	5.26531e-32	5.48373e-31	62.082
AHCTF1	-1.11744	2.21696	-14.4072	5.29991e-32	5.51667e-31	62.0755
RAP2C	-1.19759	3.23495	-14.4013	5.51461e-32	5.7305e-31	62.0361
CBFB	-1.33299	3.37156	-14.3977	5.65236e-32	5.87035e-31	62.0115
PDGFC	-1.21015	2.78609	-14.3962	5.71015e-32	5.92704e-31	62.0014
GNE	-1.00962	2.10072	-14.3874	6.06138e-32	6.28457e-31	61.9421
CSRNP2	-1.04773	3.02473	-14.3851	6.16052e-32	6.37631e-31	61.926
REV1	-1.11142	3.25945	-14.3801	6.37256e-32	6.5851e-31	61.8924
PARK7	-1.29926	6.34719	-14.3788	6.42617e-32	6.62941e-31	61.884
CANT1	-1.06404	3.02968	-14.3778	6.47e-32	6.67091e-31	61.8773
ST13	-2.32778	4.51101	-14.3768	6.51472e-32	6.71328e-31	61.8704
MEX3C	-1.08089	2.51562	-14.3751	6.59276e-32	6.78992e-31	61.8586
BBX	-1.03251	1.73562	-14.3729	6.69123e-32	6.88369e-31	61.8439
TRIM65	-1.20893	2.18617	-14.3683	6.90256e-32	7.09715e-31	61.813
KRR1	-1.21391	2.29381	-14.3679	6.92342e-32	7.11464e-31	61.81
SPATS2L	-1.02418	3.66578	-14.3676	6.93825e-32	7.12594e-31	61.8079
GOLGA8N	-1.27424	2.02497	-14.3625	7.18263e-32	7.36876e-31	61.7735
CHURC1	-1.17155	4.66116	-14.3584	7.38428e-32	7.57144e-31	61.746
AK6	-1.33954	5.26872	-14.3581	7.39847e-32	7.58179e-31	61.744
IARS	-1.11608	3.50577	-14.3575	7.43009e-32	7.60999e-31	61.7398
ZNF816	-1.20997	2.28076	-14.3573	7.44249e-32	7.61848e-31	61.7381
RAB5B	-1.029	4.95516	-14.3551	7.55419e-32	7.72855e-31	61.7233
STRN3	-1.12426	2.90593	-14.3544	7.58956e-32	7.76045e-31	61.7187
TBC1D2B	-1.29262	3.42405	-14.3503	7.8064e-32	7.97337e-31	61.6907
STX18	-1.03101	3.34115	-14.3473	7.96272e-32	8.12855e-31	61.671
HIGD1A	-1.26119	7.12535	-14.3419	8.2655e-32	8.433e-31	61.6339
HADH	-1.00018	2.96581	-14.3412	8.30374e-32	8.46735e-31	61.6293
NSMAF	-1.29052	2.43475	-14.3341	8.71648e-32	8.87845e-31	61.5811
SPIDR	-1.35673	4.27841	-14.3336	8.74318e-32	8.90075e-31	61.5781
CD58	-1.74746	3.3236	-14.3281	9.07578e-32	9.23427e-31	61.541
SMARCA1	-1.21517	3.40285	-14.3257	9.22812e-32	9.37897e-31	61.5245
RAP1B	-1.28847	4.56296	-14.3228	9.40842e-32	9.55697e-31	61.5052
RHEB	-1.15129	5.67788	-14.3225	9.43036e-32	9.57402e-31	61.5029
TEAD1	-1.05018	2.07244	-14.3189	9.66485e-32	9.79597e-31	61.4785
ZNF548	-1.11792	2.10898	-14.3155	9.89271e-32	1.0016e-30	61.4554
GCA	-1.792	4.01147	-14.315	9.9218e-32	1.00399e-30	61.4524
PIGV	-1.05055	2.99576	-14.3104	1.02384e-31	1.0332e-30	61.4212
MTIF3	-1.04785	6.55264	-14.3071	1.04729e-31	1.0563e-30	61.3987
POC5	-1.05722	2.67601	-14.3051	1.06129e-31	1.06984e-30	61.3855
TMEM19	-1.35647	3.00907	-14.3043	1.06754e-31	1.07555e-30	61.3797
RB1	-1.50954	1.90664	-14.3005	1.09525e-31	1.10287e-30	61.3542
MFN1	-1.479	2.52074	-14.2987	1.10871e-31	1.11581e-30	61.3421
RBFOX2	-1.08626	2.87796	-14.2942	1.14334e-31	1.15004e-30	61.3115
GPD1L	-1.15936	3.45078	-14.2941	1.14439e-31	1.15047e-30	61.3106
ITPRID2	-1.1325	3.61004	-14.2909	1.16961e-31	1.17519e-30	61.289
NBPF9	-1.07943	2.35921	-14.2899	1.1773e-31	1.18228e-30	61.2825
GRHPR	-1.03629	2.89486	-14.2895	1.18058e-31	1.18493e-30	61.2797
SH3GLB1	-1.17804	4.25952	-14.2891	1.18377e-31	1.18729e-30	61.277
TFAM	-1.33716	1.5599	-14.2826	1.23717e-31	1.2377e-30	61.2332
PAPSS1	-1.2112	2.24085	-14.2803	1.25719e-31	1.25638e-30	61.2172
PGK1	-1.23919	6.49642	-14.28	1.25911e-31	1.25762e-30	61.2157
AGBL5	-1.00294	3.11403	-14.278	1.27697e-31	1.27477e-30	61.2017
NSA2	-1.17682	4.95712	-14.2737	1.31432e-31	1.31135e-30	61.1731
ARL15	-1.1982	3.3234	-14.2715	1.33449e-31	1.33075e-30	61.1579
MRPS7	-1.1014	4.01935	-14.2695	1.35304e-31	1.34853e-30	61.1442
SEC23IP	-1.26166	2.11659	-14.2618	1.42568e-31	1.41864e-30	61.0922
DUSP16	-1.1923	2.85892	-14.2592	1.45126e-31	1.44254e-30	61.0746
PWP1	-1.00433	3.76455	-14.2587	1.45606e-31	1.44653e-30	61.0713
ADH5	-1.22208	4.92737	-14.2576	1.46682e-31	1.45644e-30	61.064
RAB8A	-1.95926	2.33533	-14.2549	1.4944e-31	1.48066e-30	61.0455
SELENOS	-1.09311	3.20507	-14.254	1.50361e-31	1.48899e-30	61.0394
ZFPL1	-1.2064	3.21558	-14.2506	1.53853e-31	1.52193e-30	61.0166
NXT2	-1.20127	2.68616	-14.2468	1.57857e-31	1.56071e-30	60.991
MAN2A2	-1.27954	3.37237	-14.2449	1.59927e-31	1.57949e-30	60.9781
CARD8	-1.11972	3.0505	-14.2448	1.6007e-31	1.58006e-30	60.9772
MTDH	-1.9278	2.45994	-14.2445	1.60328e-31	1.58177e-30	60.9756
YIPF3	-1.28953	3.61124	-14.2364	1.69471e-31	1.66931e-30	60.9205
CBWD3	-1.12949	2.26414	-14.2355	1.70459e-31	1.67815e-30	60.9147
CD2AP	-1.08253	2.53375	-14.2354	1.7059e-31	1.67854e-30	60.9139
NEK4	-1.32529	1.64805	-14.2315	1.75234e-31	1.72332e-30	60.8873
VWA5A	-1.26296	3.93141	-14.2296	1.77482e-31	1.74266e-30	60.8746
SEC24C	-1.30582	2.38377	-14.2293	1.77851e-31	1.74535e-30	60.8725
ZNF410	-1.00754	3.80697	-14.2272	1.80466e-31	1.7682e-30	60.858
ZNF561	-1.21791	2.96103	-14.2254	1.82656e-31	1.78871e-30	60.846
MITD1	-1.05889	4.22424	-14.2252	1.82911e-31	1.79026e-30	60.8447
TMBIM1	-1.37384	3.40021	-14.2233	1.85266e-31	1.81236e-30	60.8319
LBH	-1.08856	1.40512	-14.2216	1.87422e-31	1.83248e-30	60.8204
PTPN12	-2.03556	3.41807	-14.2205	1.8888e-31	1.84577e-30	60.8127
CLIC2	-1.60758	1.92374	-14.2187	1.91205e-31	1.86651e-30	60.8006
PPFIBP1	-1.33945	2.01184	-14.2174	1.9283e-31	1.88139e-30	60.7922
SIVA1	-1.39682	3.72357	-14.2164	1.9414e-31	1.89217e-30	60.7855
CDKN2AIP	-1.04316	2.70874	-14.2151	1.95975e-31	1.90906e-30	60.7761
QKI	-1.43919	2.59984	-14.2128	1.98999e-31	1.93648e-30	60.7609
LAYN	-1.04979	3.62824	-14.2108	2.01705e-31	1.96178e-30	60.7475
MKRN1	-1.04971	3.0104	-14.2086	2.04794e-31	1.98869e-30	60.7324
SDHB	-1.03731	6.12193	-14.2084	2.04993e-31	1.98958e-30	60.7314
RAB11A	-1.20252	5.71919	-14.208	2.05674e-31	1.9941e-30	60.7281
SFT2D1	-1.47915	2.83214	-14.2075	2.06333e-31	1.99945e-30	60.7249
TRMT10B	-1.22013	2.52384	-14.2046	2.10432e-31	2.0381e-30	60.7054
OGA	-1.61005	3.68997	-14.2039	2.11452e-31	2.04691e-30	60.7006
SDHD	-1.68532	2.85374	-14.2029	2.12817e-31	2.05905e-30	60.6942
MTMR6	-1.07145	2.45554	-14.2013	2.15215e-31	2.08116e-30	60.683
MR1	-1.13556	2.62587	-14.1941	2.26058e-31	2.1826e-30	60.6342
TPM3	-1.08693	4.78653	-14.1939	2.26385e-31	2.18461e-30	60.6328
CLDND1	-1.47171	4.25239	-14.1853	2.40077e-31	2.31072e-30	60.5744
NUDT5	-1.00747	4.0707	-14.183	2.43788e-31	2.34522e-30	60.5592
NFE2L1	-1.0452	4.86253	-14.1827	2.44221e-31	2.34817e-30	60.5574
AC005670.2	-1.29394	2.48396	-14.1782	2.51946e-31	2.41868e-30	60.5265
AC055811.2	-1.19388	1.54634	-14.1758	2.56077e-31	2.45579e-30	60.5103
MBOAT1	-1.41936	3.44069	-14.1725	2.61773e-31	2.50653e-30	60.4885
TGOLN2	-1.05541	3.85562	-14.1604	2.84269e-31	2.71351e-30	60.4065
RNF139	-1.18269	4.31418	-14.1603	2.84476e-31	2.7141e-30	60.4058
FYTTD1	-1.49181	1.88398	-14.1585	2.87984e-31	2.74572e-30	60.3936
LZIC	-1.14498	3.19907	-14.1559	2.93108e-31	2.7907e-30	60.3761
EIF2S1	-1.61351	3.63662	-14.1541	2.9683e-31	2.82323e-30	60.3636
ZNF770	-1.22318	1.83438	-14.1511	3.02897e-31	2.87946e-30	60.3435
MPP7	-1.07305	1.83334	-14.151	3.03197e-31	2.88083e-30	60.3425
TCTA	-1.01485	4.7232	-14.1505	3.04103e-31	2.88796e-30	60.3395
ATP5PB	-1.14405	7.30207	-14.1499	3.05444e-31	2.89921e-30	60.3351
RBM12B	-1.0222	1.45975	-14.1498	3.05693e-31	2.9001e-30	60.3343
ZNF181	-1.10871	2.20908	-14.1464	3.12817e-31	2.96464e-30	60.3114
MAN2A1	-1.08029	2.11176	-14.1459	3.13952e-31	2.97387e-30	60.3078
PIGP	-1.0358	3.21263	-14.1434	3.19292e-31	3.02292e-30	60.2911
LIG4	-1.04049	2.15678	-14.1414	3.23731e-31	3.06025e-30	60.2774
SPCS2	-1.25155	7.08787	-14.1406	3.25426e-31	3.0747e-30	60.2722
TRANK1	-1.02347	1.65349	-14.1385	3.30187e-31	3.11809e-30	60.2578
CAAP1	-1.74053	2.24723	-14.1375	3.32432e-31	3.1377e-30	60.251
CSNK1A1	-1.25241	4.94803	-14.1365	3.346e-31	3.15655e-30	60.2446
SUN2	-1.05849	5.26785	-14.1315	3.46238e-31	3.26302e-30	60.2106
TPCN1	-1.10066	3.26556	-14.1274	3.56062e-31	3.34836e-30	60.1828
PNRC2	-1.49176	1.84818	-14.1273	3.56197e-31	3.34836e-30	60.1824
PTDSS1	-1.03811	4.20208	-14.1231	3.66541e-31	3.44211e-30	60.154
RXRB	-1.03698	4.87583	-14.1193	3.76219e-31	3.53119e-30	60.1281
ABHD6	-1.03025	3.00011	-14.115	3.87518e-31	3.63174e-30	60.0987
MOCS2	-1.05462	3.77204	-14.1077	4.07226e-31	3.81065e-30	60.0494
AP3S1	-1.35642	5.33393	-14.1016	4.24393e-31	3.96613e-30	60.0084
MTPN	-1.44293	1.8442	-14.1016	4.24484e-31	3.96613e-30	60.0081
PLPBP	-1.48642	2.17619	-14.096	4.40989e-31	4.11826e-30	59.9702
MYLIP	-1.0683	3.81987	-14.0894	4.61085e-31	4.29512e-30	59.926
YAP1	-1.26039	3.4369	-14.0859	4.72427e-31	4.39635e-30	59.9018
ACADSB	-1.17958	2.37746	-14.0848	4.75796e-31	4.42548e-30	59.8948
MBNL1	-1.23095	4.36931	-14.0771	5.01488e-31	4.65743e-30	59.8425
ELMSAN1	-1.00007	1.79455	-14.0725	5.17666e-31	4.80046e-30	59.8109
NAB1	-1.65806	2.20249	-14.0718	5.19896e-31	4.81871e-30	59.8067
MBNL2	-1.26544	3.92007	-14.0718	5.20155e-31	4.81871e-30	59.8062
RAP1A	-1.18645	4.96289	-14.0703	5.25421e-31	4.86506e-30	59.7962
ERGIC2	-1.33093	4.16765	-14.0677	5.34646e-31	4.94554e-30	59.7789
SUN1	-1.2711	3.97403	-14.0599	5.63811e-31	5.20752e-30	59.7261
SPPL2A	-1.2853	3.63719	-14.0454	6.2245e-31	5.73484e-30	59.6278
SGCB	-1.14937	3.20269	-14.0434	6.30829e-31	5.80626e-30	59.6145
MPHOSPH8	-1.29484	2.91023	-14.0391	6.49696e-31	5.97398e-30	59.5852
DDA1	-1.19094	3.69896	-14.0339	6.7311e-31	6.17701e-30	59.55
SELENOT	-1.88544	4.95899	-14.0237	7.21577e-31	6.60542e-30	59.481
NBPF19	-1.19629	1.81065	-14.0164	7.58733e-31	6.93185e-30	59.4311
DCUN1D2	-1.00656	2.68396	-14.0161	7.60285e-31	6.94261e-30	59.429
AFDN	-1.44978	3.247	-14.0159	7.60815e-31	6.94403e-30	59.4284
NACA	-1.00875	7.6492	-14.014	7.71008e-31	7.03359e-30	59.4151
KCTD9	-1.33034	1.75048	-14.0012	8.4116e-31	7.65096e-30	59.3286
NDUFS2	-1.0627	5.91153	-13.992	8.95585e-31	8.1273e-30	59.2663
POLR3C	-1.11425	2.86784	-13.992	8.95722e-31	8.1273e-30	59.2662
CCNI	-1.86169	2.71868	-13.9895	9.11079e-31	8.25854e-30	59.2493
KLHL22	-1.10718	1.66871	-13.984	9.4563e-31	8.56336e-30	59.2123
POGZ	-1.11289	2.81697	-13.9799	9.72566e-31	8.80298e-30	59.1844
IL10RB	-1.1717	1.87728	-13.9773	9.90048e-31	8.95247e-30	59.1667
SERPINB6	-1.01663	3.7332	-13.9746	1.00836e-30	9.10912e-30	59.1485
CCDC25	-1.09277	2.42063	-13.9675	1.05823e-30	9.54111e-30	59.1005
ZDHHC20	-1.34981	3.74001	-13.965	1.07678e-30	9.69884e-30	59.0832
FUT8	-1.30983	2.90313	-13.9649	1.07744e-30	9.70014e-30	59.0826
FBXO3	-1.05717	1.57908	-13.96	1.11397e-30	1.00096e-29	59.0495
GAB1	-1.05672	1.68948	-13.955	1.15262e-30	1.03418e-29	59.0156
RWDD4	-1.33989	2.49959	-13.9532	1.16667e-30	1.04627e-29	59.0036
CASP6	-1.17195	3.52633	-13.9529	1.16905e-30	1.04765e-29	59.0015
H3F3B	-1.24387	8.09829	-13.9529	1.16933e-30	1.04765e-29	59.0013
TNPO1	-1.20966	2.30693	-13.9505	1.18817e-30	1.06401e-29	58.9854
PEBP1	-3.94848	3.72063	-13.9492	1.19918e-30	1.07335e-29	58.9763
ABI3BP	-1.60364	3.77177	-13.9447	1.23671e-30	1.10534e-29	58.9456
STXBP3	-1.0768	1.74639	-13.9439	1.24345e-30	1.11083e-29	58.9402
TIA1	-1.7918	4.41012	-13.9415	1.26389e-30	1.12854e-29	58.924
MID2	-1.18505	2.34722	-13.9349	1.32166e-30	1.17785e-29	58.8796
PTBP3	-1.04695	2.79352	-13.9291	1.3755e-30	1.22407e-29	58.84
SLC20A2	-1.05267	3.50455	-13.9236	1.42757e-30	1.2692e-29	58.803
CAMK2G	-1.00578	3.12488	-13.9232	1.43203e-30	1.27255e-29	58.7999
FUBP3	-1.50276	2.86629	-13.9225	1.43796e-30	1.2766e-29	58.7958
CELF2	-1.1209	2.58719	-13.9166	1.49779e-30	1.32844e-29	58.7553
SMARCA2	-1.02827	3.28256	-13.9139	1.52544e-30	1.35167e-29	58.7372
ATP6AP2	-1.1012	4.88929	-13.9132	1.53233e-30	1.35712e-29	58.7327
OPA1	-1.06944	2.17216	-13.9126	1.53883e-30	1.36223e-29	58.7285
MCU	-1.10584	3.78444	-13.9123	1.54189e-30	1.36428e-29	58.7265
TIPIN	-1.02044	1.87892	-13.9116	1.54917e-30	1.37008e-29	58.7218
NPLOC4	-1.19916	1.99001	-13.9088	1.57879e-30	1.3936e-29	58.703
TMEM39A	-1.42283	3.20333	-13.9049	1.62128e-30	1.42839e-29	58.6766
E2F6	-1.0093	2.28287	-13.9045	1.62571e-30	1.43162e-29	58.6739
ZFAND3	-1.33383	4.12263	-13.9011	1.66403e-30	1.46327e-29	58.6508
ODC1	-1.96677	4.71997	-13.8982	1.69782e-30	1.49228e-29	58.6308
SAR1B	-1.30608	2.41357	-13.8974	1.70671e-30	1.49867e-29	58.6256
CUTC	-1.28207	2.41828	-13.8887	1.81118e-30	1.5859e-29	58.5666
HLA-E	-1.87505	3.76923	-13.8843	1.86679e-30	1.63304e-29	58.5365
NCBP2	-1.0397	3.09997	-13.884	1.87021e-30	1.63526e-29	58.5347
CMTR2	-1.00175	2.09021	-13.8803	1.91834e-30	1.67577e-29	58.5095
LSM6	-1.04929	4.39905	-13.8763	1.97065e-30	1.71984e-29	58.4827
DUT	-1.00951	5.55271	-13.859	2.21706e-30	1.92581e-29	58.3657
ARPC2	-1.37952	3.84497	-13.8557	2.2683e-30	1.96848e-29	58.343
HERC3	-1.03387	1.86814	-13.8506	2.34824e-30	2.0312e-29	58.3085
C19orf71	-1.6135	5.29708	-13.8416	2.49722e-30	2.15603e-29	58.2474
CD82	-2.52091	4.45303	-13.8398	2.52704e-30	2.17975e-29	58.2356
LPIN1	-1.1683	2.42617	-13.837	2.57688e-30	2.22171e-29	58.2162
RNF13	-1.33347	5.27633	-13.8368	2.57911e-30	2.2226e-29	58.2154
APLP2	-1.13136	6.54122	-13.8311	2.68173e-30	2.30674e-29	58.1766
TRAPPC3	-1.00321	3.97211	-13.8288	2.72484e-30	2.34165e-29	58.1608
C3orf38	-1.49748	1.7631	-13.8237	2.82172e-30	2.42355e-29	58.1261
STAT3	-1.26446	4.93805	-13.8236	2.82277e-30	2.42355e-29	58.1257
TAF12	-1.01408	4.49157	-13.8222	2.84947e-30	2.44535e-29	58.1163
DNAJB4	-2.02472	2.57643	-13.8218	2.85829e-30	2.45178e-29	58.1133
BMP2K	-1.00897	2.28967	-13.8214	2.86644e-30	2.45763e-29	58.1104
NPIPB4	-1.69304	4.43968	-13.8209	2.87529e-30	2.46294e-29	58.1074
CYBA	-1.84929	5.984	-13.8156	2.98097e-30	2.5511e-29	58.0715
NAT9	-1.00376	4.49666	-13.8134	3.02709e-30	2.58818e-29	58.0562
TCEAL1	-1.14098	5.23595	-13.8097	3.10377e-30	2.65147e-29	58.0314
PDCD10	-1.49336	4.96139	-13.8097	3.10398e-30	2.65147e-29	58.0313
ACLY	-1.1123	3.7894	-13.8085	3.1297e-30	2.67098e-29	58.0231
FAM118B	-1.02013	3.50153	-13.8069	3.16386e-30	2.69765e-29	58.0123
ARHGEF3	-1.07202	3.17813	-13.801	3.29268e-30	2.80491e-29	57.9727
ADK	-1.24321	4.45952	-13.7943	3.44755e-30	2.93279e-29	57.927
DYNC2LI1	-1.33745	4.11671	-13.789	3.57276e-30	3.03652e-29	57.8916
RRAGB	-1.08627	4.45201	-13.7866	3.63332e-30	3.08374e-29	57.8749
SLC6A6	-1.20272	3.2836	-13.783	3.72416e-30	3.15651e-29	57.8503
ERLEC1	-1.44005	3.972	-13.7748	3.93762e-30	3.33286e-29	57.795
MTUS1	-1.09749	3.57828	-13.7735	3.97341e-30	3.36161e-29	57.786
PPCS	-1.03454	5.54827	-13.7717	4.02199e-30	3.39816e-29	57.7739
ITPRIPL2	-1.12961	2.3789	-13.7717	4.02211e-30	3.39816e-29	57.7739
UBALD2	-2.70601	4.40959	-13.7697	4.07795e-30	3.44063e-29	57.7602
CAMSAP1	-1.05814	1.2876	-13.7668	4.15792e-30	3.50581e-29	57.7409
ASAP1	-1.03699	2.7652	-13.7597	4.36486e-30	3.67601e-29	57.6926
EPB41L1	-1.06868	2.87274	-13.7565	4.45939e-30	3.75391e-29	57.6713
NDFIP2	-1.37993	3.19193	-13.7544	4.5261e-30	3.80834e-29	57.6566
AARS	-1.0639	4.78451	-13.7537	4.54788e-30	3.82493e-29	57.6518
RPS6KA4	-1.16249	2.53414	-13.7464	4.77768e-30	4.01455e-29	57.6028
HNRNPDL	-1.12598	6.50856	-13.7393	5.01596e-30	4.20714e-29	57.5545
MYSM1	-1.04577	1.81199	-13.739	5.0249e-30	4.21273e-29	57.5527
APP	-1.5719	5.37103	-13.736	5.13147e-30	4.29819e-29	57.5319
PIK3C2A	-1.13832	2.20928	-13.7354	5.15193e-30	4.31143e-29	57.5279
LRP10	-2.08782	3.65767	-13.7342	5.19424e-30	4.34095e-29	57.5198
DENND1C	-1.21535	3.61632	-13.7312	5.301e-30	4.42419e-29	57.4996
RDH11	-1.39331	1.77376	-13.7308	5.3156e-30	4.43437e-29	57.4968
UBE2W	-1.03465	2.14199	-13.7277	5.42802e-30	4.52612e-29	57.476
HSD17B11	-1.99833	4.66575	-13.7238	5.57501e-30	4.6466e-29	57.4495
GPN3	-1.56395	2.31262	-13.7222	5.63416e-30	4.69378e-29	57.439
RAB11FIP3	-1.02918	3.66211	-13.7217	5.65431e-30	4.70845e-29	57.4355
USF2	-1.11719	4.65736	-13.7208	5.69187e-30	4.7376e-29	57.4289
PDE7A	-1.2294	2.78949	-13.7167	5.85146e-30	4.85952e-29	57.4014
PRNP	-1.27228	6.30897	-13.7166	5.8549e-30	4.86019e-29	57.4008
TCTN3	-1.17389	1.67544	-13.7087	6.17937e-30	5.11805e-29	57.3472
CETN3	-1.3885	4.50134	-13.7057	6.30773e-30	5.20809e-29	57.3268
MTRF1	-1.20758	2.2665	-13.7052	6.32711e-30	5.22177e-29	57.3238
TNFRSF10A	-1.26019	2.94897	-13.7028	6.43233e-30	5.30624e-29	57.3074
ATP2A2	-1.27916	3.44259	-13.7024	6.44927e-30	5.31785e-29	57.3048
EFCAB14	-1.46456	1.841	-13.702	6.47016e-30	5.3327e-29	57.3016
NOL8	-1.03322	2.61636	-13.6977	6.6588e-30	5.48086e-29	57.273
MPC1	-1.62564	4.123	-13.697	6.69476e-30	5.50557e-29	57.2676
ZNF846	-1.05782	3.16456	-13.6965	6.71633e-30	5.51841e-29	57.2645
MFAP3	-1.40636	2.23207	-13.6959	6.74405e-30	5.53873e-29	57.2604
UFC1	-1.21385	4.01975	-13.6932	6.86691e-30	5.63214e-29	57.2424
PEX1	-1.04992	2.24178	-13.6914	6.95216e-30	5.69216e-29	57.2302
MED21	-1.15244	3.18567	-13.6914	6.95237e-30	5.69216e-29	57.2301
KYAT3	-1.00612	4.22911	-13.6912	6.96409e-30	5.69923e-29	57.2285
ARMCX1	-1.14582	4.1023	-13.6901	7.01497e-30	5.73834e-29	57.2212
SART3	-1.19151	1.96348	-13.6897	7.03582e-30	5.75286e-29	57.2183
CDK4	-1.58895	5.15405	-13.6863	7.19962e-30	5.87901e-29	57.1954
ARRDC2	-1.29909	4.07751	-13.6819	7.41736e-30	6.05147e-29	57.1658
HNMT	-1.41829	4.45829	-13.6788	7.57473e-30	6.17442e-29	57.145
ERAP1	-1.14609	1.66681	-13.6772	7.65942e-30	6.23522e-29	57.1339
RECQL	-1.8003	2.07715	-13.677	7.6684e-30	6.2398e-29	57.1327
ASPH	-1.06914	2.63891	-13.6723	7.91832e-30	6.4375e-29	57.1009
CCDC126	-1.0492	1.90923	-13.6658	8.2801e-30	6.72867e-29	57.0565
RAB5A	-1.41378	1.75511	-13.6544	8.94759e-30	7.25518e-29	56.9795
SLC35C2	-1.02196	2.91383	-13.6534	9.00971e-30	7.29917e-29	56.9726
IFT80	-1.25521	2.83018	-13.6502	9.21215e-30	7.45665e-29	56.9505
CUEDC1	-1.14695	3.84949	-13.6497	9.24303e-30	7.47837e-29	56.9472
NBPF1	-1.00104	2.24769	-13.649	9.28722e-30	7.51085e-29	56.9425
MANSC1	-1.04775	2.7298	-13.6444	9.58143e-30	7.73192e-29	56.9115
ZNF415	-1.09459	2.41348	-13.6441	9.60116e-30	7.74446e-29	56.9094
TBL1XR1	-1.20581	3.7096	-13.6431	9.66333e-30	7.79121e-29	56.903
SSBP2	-1.1254	3.04329	-13.6383	9.9893e-30	8.04354e-29	56.8701
BTN3A1	-1.71779	2.94079	-13.6347	1.02348e-29	8.23051e-29	56.8459
CFI	-1.44863	5.46401	-13.6309	1.05078e-29	8.44267e-29	56.8198
SLAIN1	-1.09607	2.06949	-13.629	1.06392e-29	8.54457e-29	56.8074
RRM2B	-1.32043	3.19963	-13.6289	1.06492e-29	8.54891e-29	56.8065
PDE4DIP	-1.06778	2.82236	-13.6169	1.15606e-29	9.26049e-29	56.7249
TMEM35B	-1.07244	7.06842	-13.6165	1.1587e-29	9.27764e-29	56.7226
IQCB1	-1.17463	2.81286	-13.6164	1.15947e-29	9.27977e-29	56.722
NBPF15	-1.21011	3.22226	-13.6151	1.16984e-29	9.35871e-29	56.7131
C1GALT1	-1.08965	2.24159	-13.6123	1.19216e-29	9.52495e-29	56.6944
PPP4R1	-1.04502	4.12186	-13.6079	1.22855e-29	9.80722e-29	56.6645
TM9SF1	-1.21567	3.61617	-13.6072	1.2345e-29	9.85049e-29	56.6597
RAPGEF1	-1.09022	3.85933	-13.5983	1.31206e-29	1.04513e-28	56.5992
CWC25	-1.24673	2.56048	-13.5968	1.32514e-29	1.0551e-28	56.5893
BFAR	-1.04294	3.6597	-13.5959	1.33346e-29	1.061e-28	56.5831
ALDH3A2	-1.18853	4.57413	-13.5955	1.33773e-29	1.06375e-28	56.5799
RINL	-1.12546	2.44434	-13.5948	1.34385e-29	1.068e-28	56.5754
KIAA0355	-1.06559	2.29488	-13.5947	1.34423e-29	1.068e-28	56.5751
SLC46A3	-1.08429	3.33829	-13.5933	1.35791e-29	1.07841e-28	56.565
SRSF9	-1.27544	3.98711	-13.5928	1.36212e-29	1.08129e-28	56.562
ELF1	-1.99706	2.65374	-13.5915	1.37405e-29	1.0903e-28	56.5533
GANC	-1.11219	2.46609	-13.5862	1.42448e-29	1.12886e-28	56.5175
SRSF5	-1.22686	7.16688	-13.584	1.44651e-29	1.14534e-28	56.5022
FRMD4B	-1.08474	2.32937	-13.5831	1.45525e-29	1.15177e-28	56.4962
APPL2	-1.64779	3.12692	-13.5793	1.49361e-29	1.18111e-28	56.4704
STT3A	-1.0733	4.73564	-13.5756	1.53199e-29	1.21043e-28	56.4452
POLI	-1.06594	2.32233	-13.5755	1.53272e-29	1.2105e-28	56.4447
PBX2	-1.67247	3.31574	-13.5718	1.57235e-29	1.24113e-28	56.4194
MED12	-1.18871	2.33447	-13.5717	1.57284e-29	1.24113e-28	56.419
RAB1A	-1.08595	5.97097	-13.5692	1.60046e-29	1.26131e-28	56.4017
SLFN12	-1.10397	2.5688	-13.5685	1.60727e-29	1.26614e-28	56.3975
HDGFL3	-1.0444	1.81452	-13.5652	1.64396e-29	1.29394e-28	56.3751
CPSF4	-1.09122	3.90188	-13.5628	1.67174e-29	1.31524e-28	56.3585
FDFT1	-1.1778	4.42408	-13.5608	1.69411e-29	1.33228e-28	56.3453
INTS12	-1.01339	2.02999	-13.558	1.72767e-29	1.35809e-28	56.3258
LIMS1	-1.30482	3.54246	-13.5554	1.7583e-29	1.381e-28	56.3083
SRSF6	-1.58742	4.64158	-13.5511	1.80998e-29	1.41978e-28	56.2795
MAP1LC3B	-1.03887	4.76389	-13.5488	1.83943e-29	1.44166e-28	56.2635
CDC37L1	-1.49647	1.81521	-13.5472	1.85916e-29	1.45528e-28	56.2529
PRPF39	-1.05903	3.21593	-13.5431	1.91137e-29	1.49488e-28	56.2254
TPD52	-1.49616	2.98264	-13.5384	1.97463e-29	1.54046e-28	56.193
SON	-1.07774	5.0223	-13.5336	2.0404e-29	1.58976e-28	56.1605
ARGLU1	-2.24006	3.09766	-13.5257	2.15279e-29	1.67451e-28	56.1072
CRYZL1	-1.09475	3.05386	-13.5231	2.1907e-29	1.70328e-28	56.0899
ARHGAP27	-1.0003	3.31287	-13.5214	2.21639e-29	1.72182e-28	56.0783
YWHAZ	-1.15487	5.24756	-13.5185	2.26088e-29	1.75417e-28	56.0585
SRCAP	-1.12567	1.34365	-13.5088	2.4163e-29	1.8724e-28	55.9925
SLC38A1	-1.06603	2.17858	-13.5087	2.41812e-29	1.87303e-28	55.9917
MINDY1	-1.14002	3.17795	-13.5025	2.52236e-29	1.95052e-28	55.9498
CHD1	-1.13546	2.77798	-13.5013	2.5419e-29	1.96325e-28	55.9421
CAPN7	-1.03411	2.44836	-13.5013	2.54202e-29	1.96325e-28	55.9421
ICMT	-1.56138	1.96551	-13.5006	2.55409e-29	1.97175e-28	55.9374
ASNA1	-1.10395	6.5539	-13.4995	2.57371e-29	1.98525e-28	55.9298
LAMTOR3	-1.16702	4.29596	-13.4957	2.64144e-29	2.03291e-28	55.904
SDHAF3	-1.16069	3.51884	-13.4951	2.65236e-29	2.03997e-28	55.8999
MOSPD1	-1.09687	1.89317	-13.4917	2.71537e-29	2.08584e-28	55.8766
TRAPPC6B	-1.02602	1.97602	-13.4904	2.73936e-29	2.10339e-28	55.8678
RPL30	-1.01981	6.51678	-13.4897	2.75224e-29	2.1124e-28	55.8632
TMED5	-1.47322	2.70024	-13.4875	2.79404e-29	2.1436e-28	55.8482
APBA3	-1.10802	2.4963	-13.4867	2.80921e-29	2.15435e-28	55.8428
IFNGR1	-1.41962	6.49737	-13.4793	2.95442e-29	2.2629e-28	55.7927
ORAI2	-1.01609	2.20194	-13.4766	3.00912e-29	2.30384e-28	55.7745
GMIP	-1.3465	1.98993	-13.4726	3.0932e-29	2.36626e-28	55.7471
MAU2	-1.29907	2.13681	-13.4707	3.13359e-29	2.39617e-28	55.7342
DVL2	-1.23964	2.08872	-13.4704	3.13888e-29	2.39922e-28	55.7326
FGFR1OP2	-1.12845	3.26914	-13.4672	3.20897e-29	2.45078e-28	55.7106
WDR61	-1.15246	3.69502	-13.4654	3.24742e-29	2.47912e-28	55.6988
SPATS2	-1.05889	2.47862	-13.4603	3.36191e-29	2.56335e-28	55.6644
PSTPIP2	-1.2307	2.83583	-13.4601	3.36731e-29	2.56641e-28	55.6628
CCDC66	-1.14752	2.14451	-13.4593	3.3868e-29	2.5802e-28	55.657
RMI1	-1.00514	1.74723	-13.4568	3.44517e-29	2.62144e-28	55.6401
NDE1	-1.09095	2.1485	-13.4542	3.50503e-29	2.66361e-28	55.623
COQ7	-1.09077	2.14062	-13.4482	3.65201e-29	2.76859e-28	55.5821
SLC35E2B	-1.06867	3.19078	-13.4474	3.6727e-29	2.782e-28	55.5765
ZNF76	-1.2364	3.23001	-13.4412	3.83207e-29	2.89917e-28	55.5343
AGFG1	-1.24668	3.44425	-13.4375	3.92834e-29	2.97079e-28	55.5097
LAMP2	-1.3543	5.05457	-13.4357	3.97817e-29	3.00725e-28	55.4972
COMMD2	-1.4086	1.88204	-13.4341	4.0214e-29	3.03744e-28	55.4864
NAA50	-1.2472	4.12821	-13.4254	4.26824e-29	3.22126e-28	55.4272
USP54	-1.19818	2.68095	-13.4235	4.32247e-29	3.26086e-28	55.4147
GPM6B	-1.20558	2.07275	-13.421	4.3955e-29	3.3146e-28	55.3981
HIST1H2BC	-1.81351	3.77725	-13.419	4.45777e-29	3.35883e-28	55.3841
TAF9	-1.11529	3.10998	-13.4112	4.70048e-29	3.53452e-28	55.3314
FAM177A1	-1.03451	4.27895	-13.4109	4.71068e-29	3.54075e-28	55.3293
ALG13	-1.06656	3.96967	-13.4082	4.79644e-29	3.60083e-28	55.3113
HSPE1-MOB4	-2.48287	4.12342	-13.408	4.80515e-29	3.6059e-28	55.3095
C18orf32	-1.17289	4.57179	-13.4062	4.86498e-29	3.64785e-28	55.2972
MCEE	-1.4841	3.41597	-13.4043	4.9256e-29	3.69032e-28	55.2849
GLUL	-1.62373	7.08581	-13.4038	4.94408e-29	3.70207e-28	55.2812
CDC42SE2	-1.29546	3.76535	-13.4038	4.94529e-29	3.70207e-28	55.281
TTC17	-1.15871	3.09589	-13.4029	4.97435e-29	3.72232e-28	55.2752
MAP2K1	-1.16783	4.52196	-13.3992	5.10077e-29	3.81385e-28	55.2502
LMO4	-1.07199	4.60824	-13.3935	5.30288e-29	3.95857e-28	55.2116
SF1	-1.10653	6.10874	-13.3916	5.37358e-29	4.00812e-28	55.1985
NOC3L	-1.08477	2.50645	-13.3909	5.3975e-29	4.02434e-28	55.194
SRSF7	-1.18394	6.03983	-13.3856	5.59939e-29	4.16984e-28	55.1576
NIT1	-1.08612	3.54963	-13.3812	5.76979e-29	4.29156e-28	55.1278
CDV3	-1.17753	5.70033	-13.3809	5.78173e-29	4.29871e-28	55.1257
NSMCE2	-1.10193	3.3303	-13.3785	5.87727e-29	4.36799e-28	55.1094
RNF44	-1.41071	2.60703	-13.3784	5.88129e-29	4.36923e-28	55.1088
PAIP1	-1.1337	5.27473	-13.3764	5.95819e-29	4.42104e-28	55.0959
THAP5	-1.0658	1.30019	-13.3619	6.57885e-29	4.87376e-28	54.9974
PLA2G12A	-1.36959	2.66758	-13.3614	6.60402e-29	4.89046e-28	54.9936
PPID	-1.08013	3.7542	-13.3599	6.67223e-29	4.93703e-28	54.9834
BBS4	-1.33845	2.50348	-13.3594	6.69116e-29	4.94516e-28	54.9806
HKR1	-1.086	3.50856	-13.3562	6.83973e-29	5.05289e-28	54.9588
RBM17	-1.36093	4.69138	-13.3549	6.89934e-29	5.0949e-28	54.9502
BTBD3	-1.02793	2.44324	-13.3524	7.02064e-29	5.18241e-28	54.9329
SREK1	-1.04062	2.07675	-13.3501	7.13339e-29	5.26145e-28	54.917
MYO6	-1.13041	2.71901	-13.3481	7.22718e-29	5.3285e-28	54.904
NABP2	-1.12723	2.85468	-13.3471	7.27731e-29	5.36332e-28	54.8972
RAB5C	-1.01552	7.08282	-13.3467	7.30017e-29	5.37803e-28	54.8941
TRIM22	-1.64795	3.90102	-13.3454	7.36541e-29	5.42394e-28	54.8852
KANSL1L	-1.02905	1.53074	-13.3355	7.87658e-29	5.78428e-28	54.8186
ZNF552	-1.20374	3.25402	-13.3309	8.12988e-29	5.96792e-28	54.7871
C1RL	-1.20973	3.94575	-13.3305	8.15369e-29	5.98304e-28	54.7842
RSU1	-1.32449	4.25361	-13.3277	8.30888e-29	6.09449e-28	54.7655
KCTD12	-1.25525	4.43917	-13.3201	8.7491e-29	6.40978e-28	54.7142
MTFR1	-1.31779	2.81057	-13.3185	8.84482e-29	6.47479e-28	54.7034
TSSK4	-1.50298	2.40839	-13.3181	8.86996e-29	6.4855e-28	54.7006
CDK2	-1.415	2.91164	-13.312	9.24582e-29	6.75499e-28	54.6593
PRMT9	-1.03708	2.006	-13.3105	9.34103e-29	6.82186e-28	54.6492
ATRX	-1.13913	1.53094	-13.3059	9.6408e-29	7.03247e-28	54.6178
NPHP3	-1.05615	1.94583	-13.3015	9.93108e-29	7.23851e-28	54.5883
NUDT4	-1.09609	3.38087	-13.2991	1.01007e-28	7.35926e-28	54.5715
DNAJB11	-1.05229	4.39818	-13.2985	1.01422e-28	7.38655e-28	54.5674
TMEM273	-1.43725	3.84022	-13.2938	1.04717e-28	7.61757e-28	54.5357
SNAP23	-1.55564	2.74988	-13.2935	1.04929e-28	7.63003e-28	54.5336
USP10	-1.0685	4.14945	-13.2928	1.05439e-28	7.66109e-28	54.5288
PLAA	-1.19986	1.58567	-13.2921	1.05891e-28	7.69089e-28	54.5246
TMEM123	-1.3504	4.80652	-13.2868	1.09787e-28	7.96763e-28	54.4887
PEF1	-1.31907	2.64573	-13.2833	1.12481e-28	8.15993e-28	54.4646
RCC1L	-1.05197	1.56238	-13.2831	1.12598e-28	8.16519e-28	54.4636
GABPB1	-1.0496	2.79224	-13.282	1.13449e-28	8.22049e-28	54.4561
RAB2B	-1.46151	1.71503	-13.2802	1.14891e-28	8.31199e-28	54.4435
CHCHD1	-1.00136	3.47538	-13.2796	1.15368e-28	8.34323e-28	54.4394
ZNF528	-1.02852	1.77281	-13.277	1.1738e-28	8.47551e-28	54.4223
ANGPTL1	-1.90652	2.55069	-13.2762	1.18026e-28	8.51883e-28	54.4168
CFAP36	-1.0743	5.32503	-13.2762	1.18075e-28	8.51905e-28	54.4164
JMJD1C	-1.08165	3.21419	-13.2752	1.18886e-28	8.56753e-28	54.4096
SYTL2	-1.35013	3.28634	-13.2732	1.20485e-28	8.67602e-28	54.3963
INIP	-1.17559	1.65601	-13.2669	1.25787e-28	9.05077e-28	54.3535
EML1	-1.0705	2.1522	-13.2666	1.25998e-28	9.06249e-28	54.3519
RIPK3	-1.38207	2.72166	-13.2648	1.2757e-28	9.16483e-28	54.3396
PGAM5	-1.27424	1.69428	-13.264	1.28251e-28	9.21018e-28	54.3343
TMEM9B	-1.01068	5.11387	-13.261	1.3096e-28	9.39381e-28	54.3135
PPP1R2	-1.1968	2.05594	-13.2583	1.33358e-28	9.55474e-28	54.2955
SKA2	-1.09815	3.69328	-13.2569	1.34685e-28	9.63122e-28	54.2856
MXD4	-1.40402	2.62732	-13.2516	1.396e-28	9.9788e-28	54.25
MPDZ	-1.06219	2.2026	-13.2503	1.4086e-28	1.0065e-27	54.2411
CMTM1	-1.11636	2.03755	-13.2499	1.41197e-28	1.00852e-27	54.2387
MAPK1IP1L	-1.03873	3.54145	-13.2482	1.42851e-28	1.01916e-27	54.2272
SRFBP1	-1.14719	2.26688	-13.2461	1.44917e-28	1.0323e-27	54.2129
SF3A3	-1.68264	2.31939	-13.2442	1.46862e-28	1.04536e-27	54.1997
HSPA8	-1.29863	8.15788	-13.2395	1.51675e-28	1.07837e-27	54.1676
TTC32	-1.40802	3.83228	-13.2366	1.54636e-28	1.099e-27	54.1484
WDR45	-1.08283	4.40431	-13.2295	1.62319e-28	1.15228e-27	54.1003
KITLG	-1.42286	3.17807	-13.226	1.66201e-28	1.17848e-27	54.0768
RAB35	-1.13306	1.852	-13.2256	1.66723e-28	1.18173e-27	54.0737
BLOC1S2	-1.06748	2.11816	-13.2195	1.73793e-28	1.22996e-27	54.0324
CCDC47	-1.86683	2.93405	-13.2191	1.74237e-28	1.23263e-27	54.0299
XRCC4	-1.18745	2.91432	-13.2179	1.75666e-28	1.24227e-27	54.0218
HNRNPH1	-1.4007	6.85889	-13.2174	1.76311e-28	1.24635e-27	54.0181
LRMP	-1.43498	2.77083	-13.2173	1.76388e-28	1.24642e-27	54.0177
SYS1	-1.22361	1.96385	-13.2104	1.84937e-28	1.30484e-27	53.9707
GLRX	-1.74274	3.43192	-13.1961	2.03805e-28	1.43578e-27	53.8742
SEPHS2	-1.01886	5.06385	-13.1932	2.07945e-28	1.46439e-27	53.8542
CFL2	-1.1823	3.40255	-13.1927	2.08671e-28	1.46838e-27	53.8507
RPL26L1	-1.01783	6.24119	-13.1923	2.09223e-28	1.47171e-27	53.8481
LZTR1	-1.06978	2.90661	-13.1914	2.10437e-28	1.47969e-27	53.8423
BTAF1	-1.20759	1.81358	-13.1878	2.1568e-28	1.51483e-27	53.8179
CCT5	-1.09957	5.64139	-13.1827	2.23334e-28	1.56799e-27	53.7833
GIMAP4	-2.08802	2.99724	-13.1825	2.23634e-28	1.56951e-27	53.7819
HNRNPC	-1.00307	6.84886	-13.1801	2.27376e-28	1.59516e-27	53.7654
SFXN3	-1.10939	4.94338	-13.1719	2.40461e-28	1.68377e-27	53.7099
CDC42BPB	-1.34924	2.55251	-13.1638	2.54161e-28	1.77702e-27	53.6548
GFM2	-1.10008	3.18568	-13.1618	2.57626e-28	1.79883e-27	53.6414
PDIA6	-1.22346	6.411	-13.1617	2.57669e-28	1.79883e-27	53.6412
MPZL1	-1.24035	4.57945	-13.1613	2.58466e-28	1.80371e-27	53.6381
SRP19	-1.01343	4.05842	-13.1475	2.84011e-28	1.97232e-27	53.5445
CLK4	-1.20791	1.99812	-13.1457	2.87417e-28	1.99373e-27	53.5327
TXNDC9	-1.32546	2.04406	-13.1432	2.92312e-28	2.02541e-27	53.5159
C9orf72	-1.25018	2.74719	-13.1399	2.99128e-28	2.07032e-27	53.493
ANKRA2	-1.60753	3.91323	-13.135	3.09325e-28	2.1377e-27	53.4597
CHORDC1	-1.07365	2.12631	-13.1342	3.10939e-28	2.14805e-27	53.4545
SRPRA	-1.46606	3.05191	-13.1341	3.11079e-28	2.14822e-27	53.4541
FAM13A	-1.09994	1.87952	-13.1232	3.35243e-28	2.31078e-27	53.3798
BTN2A2	-1.22134	2.91705	-13.1203	3.41933e-28	2.35514e-27	53.3601
TOR3A	-1.29245	2.34157	-13.1189	3.45005e-28	2.37542e-27	53.3513
PGD	-1.43187	2.92295	-13.1187	3.45634e-28	2.37887e-27	53.3494
ERF	-1.83743	3.74599	-13.1155	3.53261e-28	2.42956e-27	53.3278
GCN1	-1.10098	2.11265	-13.1102	3.66299e-28	2.51456e-27	53.2918
BMI1	-1.74354	2.58269	-13.1096	3.67662e-28	2.52205e-27	53.2881
BTN3A3	-1.53697	2.2655	-13.106	3.76921e-28	2.5846e-27	53.2634
RASA2	-1.10413	2.18969	-13.0962	4.02779e-28	2.75681e-27	53.1975
VMAC	-1.01192	2.35868	-13.0864	4.30673e-28	2.94338e-27	53.1309
SC5D	-1.07178	2.86383	-13.0859	4.32108e-28	2.9521e-27	53.1276
SUPT4H1	-1.18849	5.58977	-13.0842	4.37273e-28	2.98519e-27	53.1158
NFKB1	-1.30646	3.0414	-13.0832	4.4027e-28	3.00343e-27	53.1091
ZNF821	-1.00226	2.35937	-13.0806	4.48244e-28	3.05558e-27	53.0912
PGAP2	-1.00459	3.91672	-13.0789	4.53438e-28	3.08985e-27	53.0798
CYB561	-1.37082	2.58418	-13.059	5.19222e-28	3.52774e-27	52.9452
SNRPD3	-2.30886	4.00744	-13.0561	5.2954e-28	3.59257e-27	52.9257
GULP1	-1.04904	1.74531	-13.0554	5.32083e-28	3.6085e-27	52.9209
WDR59	-1.04783	2.65735	-13.0506	5.49871e-28	3.72233e-27	52.8882
FIG4	-1.04977	3.263	-13.0491	5.55624e-28	3.7599e-27	52.8779
ANAPC13	-1.01632	5.9552	-13.0487	5.56855e-28	3.76686e-27	52.8757
MICU2	-1.17602	2.335	-13.045	5.71107e-28	3.85903e-27	52.8506
BTG3	-1.14933	5.71916	-13.0435	5.76977e-28	3.89585e-27	52.8404
HSD17B7	-1.08444	3.00213	-13.0345	6.13433e-28	4.13598e-27	52.7796
DAAM1	-1.14663	2.33006	-13.0327	6.21334e-28	4.18773e-27	52.7669
ILVBL	-1.04566	2.56996	-13.0248	6.55382e-28	4.40599e-27	52.7139
AL163636.2	-1.80649	4.20612	-13.0173	6.89863e-28	4.62773e-27	52.6629
ZNF586	-1.09225	2.38702	-13.0159	6.9669e-28	4.67143e-27	52.6532
TMEM98	-1.2105	5.17277	-13.0158	6.96883e-28	4.67143e-27	52.6529
ZNF224	-1.10797	2.68104	-13.0091	7.29458e-28	4.88626e-27	52.6075
USP53	-1.16501	2.0903	-13.009	7.30153e-28	4.88915e-27	52.6066
SCAF11	-1.02119	2.18402	-13.0073	7.38391e-28	4.94252e-27	52.5954
TMEM199	-1.27379	2.17967	-13.0061	7.44639e-28	4.98075e-27	52.5871
SSB	-1.14094	2.26911	-12.9997	7.78104e-28	5.19896e-27	52.5434
UBE2G2	-1.65043	3.12542	-12.9979	7.87365e-28	5.25705e-27	52.5316
TNFAIP8	-1.22979	2.77614	-12.9916	8.22133e-28	5.48523e-27	52.4887
TMEM206	-1.16044	2.7536	-12.9872	8.46929e-28	5.64051e-27	52.4592
FBXW2	-1.11223	1.85161	-12.981	8.83901e-28	5.87829e-27	52.4168
WRB	-1.10743	3.17493	-12.9786	8.98356e-28	5.97228e-27	52.4006
SMIM19	-1.0258	4.80392	-12.9773	9.06488e-28	6.02418e-27	52.3917
ZFC3H1	-1.32083	2.95474	-12.9712	9.44456e-28	6.26078e-27	52.3509
NRP1	-1.12716	3.25163	-12.9701	9.51992e-28	6.30623e-27	52.343
RAB28	-1.04391	3.40664	-12.969	9.58721e-28	6.34853e-27	52.336
CRLF3	-1.12993	2.24665	-12.9679	9.65986e-28	6.39207e-27	52.3285
RAB11B	-1.41739	3.78157	-12.9662	9.77314e-28	6.46472e-27	52.317
IL6ST	-1.29325	4.09395	-12.964	9.92385e-28	6.55739e-27	52.3018
EIF2S3	-1.51962	2.18077	-12.9627	1.00102e-27	6.61209e-27	52.2932
IMPA1	-1.629	2.33498	-12.9609	1.01328e-27	6.68593e-27	52.2811
TOX4	-1.40924	2.51453	-12.9576	1.03624e-27	6.83015e-27	52.2588
RBL2	-1.30519	3.11954	-12.9566	1.04326e-27	6.87397e-27	52.2521
PPP1CB	-1.31947	4.64181	-12.9563	1.04577e-27	6.88806e-27	52.2497
CHMP3	-1.35423	3.51975	-12.9494	1.09578e-27	7.2046e-27	52.2033
ADAR	-1.58161	2.04343	-12.9436	1.14048e-27	7.48791e-27	52.1636
KLF11	-1.08641	2.85896	-12.9435	1.14132e-27	7.49072e-27	52.1629
ADCY7	-1.42851	2.86971	-12.9325	1.22958e-27	8.05003e-27	52.0889
ANTXR2	-1.22257	2.99435	-12.9296	1.25456e-27	8.20489e-27	52.0689
ABHD10	-1.25362	1.46062	-12.9257	1.28865e-27	8.41897e-27	52.0423
C17orf58	-1.06153	3.222	-12.9245	1.29871e-27	8.4787e-27	52.0346
PARP9	-1.12005	3.58484	-12.9233	1.30915e-27	8.54386e-27	52.0266
PTPRS	-1.12053	2.35951	-12.9142	1.39285e-27	9.07407e-27	51.9651
MINDY3	-1.12202	3.11167	-12.914	1.39511e-27	9.08565e-27	51.9634
PAM	-1.05334	5.47384	-12.9055	1.47806e-27	9.61905e-27	51.9061
THEM4	-1.22212	2.56947	-12.9051	1.48204e-27	9.6416e-27	51.9034
PLEKHA7	-1.03278	2.1534	-12.9026	1.50766e-27	9.78765e-27	51.8864
TEX261	-1.29095	1.9907	-12.9002	1.53262e-27	9.94618e-27	51.8701
NPIPB5	-1.50403	4.99667	-12.8963	1.57459e-27	1.02114e-26	51.8432
IL33	-1.53746	5.48877	-12.895	1.58857e-27	1.02985e-26	51.8345
VSIR	-1.22359	4.59187	-12.8896	1.64743e-27	1.06726e-26	51.7983
ZNF789	-1.05959	2.02237	-12.8879	1.66707e-27	1.0796e-26	51.7865
VPS37A	-1.17344	2.98492	-12.8842	1.70944e-27	1.10627e-26	51.7616
NUDCD1	-1.1393	2.42755	-12.884	1.71124e-27	1.10705e-26	51.7606
PTEN	-1.26064	2.4626	-12.8834	1.71854e-27	1.11138e-26	51.7563
HMGCR	-1.22883	2.16346	-12.879	1.77055e-27	1.14342e-26	51.7267
FNBP1	-1.05345	3.3402	-12.877	1.79523e-27	1.15855e-26	51.713
GRK2	-1.22844	2.67092	-12.8688	1.8989e-27	1.22332e-26	51.6572
DAP	-1.00438	5.82354	-12.8642	1.95923e-27	1.26087e-26	51.6262
YIPF5	-2.08421	2.66844	-12.8536	2.10629e-27	1.35316e-26	51.5543
MAPK3	-1.08109	4.2382	-12.8518	2.13154e-27	1.36844e-26	51.5424
CORO1C	-1.17427	4.89227	-12.8487	2.1767e-27	1.39695e-26	51.5216
WIPI1	-1.32046	3.87139	-12.8447	2.23674e-27	1.43349e-26	51.4946
CLIP1	-1.21778	2.00207	-12.8436	2.25431e-27	1.44426e-26	51.4868
CREBBP	-1.07836	2.37664	-12.8409	2.29648e-27	1.46942e-26	51.4684
LIMK2	-1.39197	3.13676	-12.8409	2.29676e-27	1.46942e-26	51.4683
CYLD	-1.08321	2.37441	-12.84	2.31101e-27	1.47751e-26	51.4621
FAM102A	-1.13926	2.93512	-12.8395	2.31879e-27	1.48198e-26	51.4588
SLC39A3	-1.13181	3.00051	-12.8382	2.33824e-27	1.49389e-26	51.4505
FKBP14	-1.16887	2.2151	-12.8292	2.48638e-27	1.58526e-26	51.3895
UBQLN1	-1.26212	1.71317	-12.8284	2.50026e-27	1.59301e-26	51.384
COMMD3	-1.05657	5.46202	-12.8269	2.52521e-27	1.60835e-26	51.3741
MCM4	-1.04829	2.45703	-12.8223	2.60566e-27	1.65846e-26	51.3429
NKX6-2	2.50389	0.98013	12.8166	2.70896e-27	1.72125e-26	51.3043
ING4	-1.08259	5.23753	-12.8138	2.76188e-27	1.75307e-26	51.2851
TMEM165	-1.59292	3.57489	-12.808	2.87259e-27	1.82147e-26	51.2461
ZNF83	-1.24644	3.58801	-12.805	2.93195e-27	1.85784e-26	51.2258
KREMEN1	-1.07653	2.36312	-12.8043	2.94716e-27	1.86684e-26	51.2206
ECM2	-1.55527	3.36741	-12.8026	2.98126e-27	1.88715e-26	51.2092
PEX3	-1.14019	3.42255	-12.8001	3.03144e-27	1.91825e-26	51.1926
TMEM80	-1.09063	4.03884	-12.7999	3.03605e-27	1.92052e-26	51.1911
IVD	-1.27206	2.97598	-12.7968	3.10027e-27	1.9598e-26	51.1703
FAM114A1	-1.57877	2.05011	-12.7959	3.12029e-27	1.97111e-26	51.1639
NPEPPS	-1.39451	2.5708	-12.7901	3.24503e-27	2.04643e-26	51.125
GYG1	-1.01052	4.76005	-12.7837	3.39159e-27	2.13377e-26	51.0811
MXI1	-1.06012	3.49863	-12.7798	3.48101e-27	2.18854e-26	51.0553
DCUN1D4	-1.05068	1.99885	-12.777	3.54917e-27	2.22912e-26	51.036
LSS	-1.10837	3.56081	-12.7742	3.61679e-27	2.27082e-26	51.0173
EIF3A	-2.27013	2.6	-12.7622	3.92583e-27	2.45819e-26	50.9358
CDH11	-2.08267	2.72907	-12.7617	3.9376e-27	2.46472e-26	50.9329
COA4	-1.05856	3.42279	-12.7551	4.12095e-27	2.57341e-26	50.8877
APOL2	-2.01989	3.55008	-12.7521	4.20391e-27	2.61815e-26	50.8679
OSTF1	-1.20472	6.58914	-12.7487	4.30381e-27	2.67857e-26	50.8445
RNF145	-1.07579	5.91756	-12.7476	4.3372e-27	2.69663e-26	50.8369
NAIP	-1.03536	2.28689	-12.7452	4.40652e-27	2.73698e-26	50.8211
MFSD1	-1.45073	5.17411	-12.7431	4.47016e-27	2.77464e-26	50.8069
KHDC4	-1.61971	2.91411	-12.7428	4.47874e-27	2.77811e-26	50.805
ENTR1	-1.03036	4.94182	-12.7427	4.48157e-27	2.77894e-26	50.8043
UBE2E3	-1.07693	5.12515	-12.7409	4.53944e-27	2.81105e-26	50.7916
DHRS12	-1.02956	3.35918	-12.7407	4.54397e-27	2.81292e-26	50.7906
MRI1	-1.32812	3.21751	-12.7337	4.76579e-27	2.9463e-26	50.7433
PGS1	-1.16481	3.91568	-12.7319	4.82509e-27	2.98196e-26	50.731
ATP2B1	-1.30839	2.74719	-12.7237	5.10298e-27	3.15055e-26	50.6754
ATF6B	-1.15177	3.68519	-12.7227	5.13654e-27	3.17021e-26	50.6689
SNURF	-1.66101	4.05178	-12.72	5.2314e-27	3.22768e-26	50.6507
LEPROTL1	-1.06103	4.371	-12.7151	5.41153e-27	3.33549e-26	50.6171
CHMP5	-1.04523	2.10803	-12.7113	5.55157e-27	3.41953e-26	50.5917
FAIM	-1.19914	3.77925	-12.7106	5.57686e-27	3.43283e-26	50.5872
SELENOP	-3.58404	4.46102	-12.7086	5.6569e-27	3.47978e-26	50.573
TMF1	-1.50801	2.21722	-12.7011	5.9495e-27	3.65129e-26	50.5229
PRR5L	-1.13686	2.87294	-12.6925	6.31068e-27	3.86526e-26	50.4644
NEO1	-1.03215	2.43661	-12.6814	6.8043e-27	4.16073e-26	50.3896
SRR	-1.0907	2.50193	-12.6805	6.84829e-27	4.18486e-26	50.3832
PQLC3	-1.24775	3.74854	-12.6787	6.93018e-27	4.23351e-26	50.3714
ZFP36L1	-1.21135	6.46465	-12.6786	6.93663e-27	4.23606e-26	50.3705
IDI1	-1.21539	4.59089	-12.6766	7.03075e-27	4.29211e-26	50.3571
FAM120A	-1.10769	1.41115	-12.6732	7.19486e-27	4.38652e-26	50.3342
TNFRSF10B	-1.21663	4.30824	-12.6721	7.24915e-27	4.41381e-26	50.3267
TLR3	-1.04099	1.49182	-12.6721	7.25237e-27	4.41432e-26	50.3263
PRKX	-1.04284	2.62622	-12.669	7.40313e-27	4.5046e-26	50.3058
PRELID3B	-1.84999	2.67954	-12.6677	7.47105e-27	4.54444e-26	50.2968
PGM3	-1.50695	2.26158	-12.665	7.61209e-27	4.62567e-26	50.2782
SLMAP	-1.07324	2.49635	-12.6627	7.72793e-27	4.69299e-26	50.2632
PLSCR1	-1.45882	5.64997	-12.6611	7.81503e-27	4.74433e-26	50.2521
NFIX	-1.19762	3.8257	-12.6549	8.15309e-27	4.94794e-26	50.21
CLDN12	-1.01696	2.65621	-12.6519	8.31994e-27	5.04589e-26	50.1899
MAP4K4	-1.07201	2.91703	-12.6497	8.4445e-27	5.11641e-26	50.1751
TMCO6	-1.06033	3.13036	-12.6494	8.46521e-27	5.12728e-26	50.1727
MIS18BP1	-1.28613	2.58597	-12.6439	8.78708e-27	5.31528e-26	50.1356
ADCY6	-1.12591	3.02662	-12.6391	9.07521e-27	5.48777e-26	50.1036
SNX2	-1.62128	2.8098	-12.6298	9.66843e-27	5.83697e-26	50.0407
CSNK1G2	-1.27854	3.2625	-12.6292	9.71368e-27	5.86238e-26	50.0361
APOBEC3G	-1.06692	1.70492	-12.627	9.85464e-27	5.94551e-26	50.0218
NPEPL1	-1.13522	3.31795	-12.6247	1.00097e-26	6.03511e-26	50.0063
ADH1B	-2.40749	4.8004	-12.6154	1.06646e-26	6.41331e-26	49.9433
SH2B3	-1.11348	3.28003	-12.6114	1.09638e-26	6.58681e-26	49.9158
FAM111A	-1.0824	3.16033	-12.6061	1.13668e-26	6.81567e-26	49.88
CYCS	-1.36759	5.1635	-12.6057	1.13986e-26	6.83251e-26	49.8772
CDKN1B	-1.31106	1.51575	-12.6014	1.17354e-26	7.02759e-26	49.8483
FASTKD3	-1.10363	3.20295	-12.601	1.17687e-26	7.04525e-26	49.8455
PSMA4	-1.11047	5.75952	-12.6001	1.18362e-26	7.08339e-26	49.8398
HTATIP2	-1.07495	5.23364	-12.5956	1.22094e-26	7.30438e-26	49.809
GAS7	-1.24589	2.74752	-12.5945	1.22959e-26	7.35376e-26	49.802
SMC4	-1.11043	2.64646	-12.5923	1.24833e-26	7.46331e-26	49.7869
FRRS1	-1.29921	1.76581	-12.5906	1.2632e-26	7.54745e-26	49.7752
C3orf18	-1.05204	2.7693	-12.5847	1.31497e-26	7.84913e-26	49.7353
EIF3J	-1.17847	4.34881	-12.5841	1.31982e-26	7.87303e-26	49.7316
ACSL5	-1.13822	4.82798	-12.5818	1.34133e-26	7.99878e-26	49.7156
ITM2A	-2.37085	4.60353	-12.5813	1.34589e-26	8.02338e-26	49.7122
PNPLA4	-1.0088	2.76713	-12.5786	1.37078e-26	8.16126e-26	49.694
PGGT1B	-1.03458	1.25116	-12.5778	1.37832e-26	8.20352e-26	49.6886
PPIH	-1.07741	3.12221	-12.5765	1.38968e-26	8.26582e-26	49.6804
SRI	-1.11419	6.05245	-12.5753	1.40148e-26	8.33063e-26	49.672
RABEP2	-1.09978	3.01582	-12.5753	1.40193e-26	8.33065e-26	49.6717
PLEKHB2	-1.10897	4.26706	-12.5743	1.41067e-26	8.37988e-26	49.6655
TMED1	-1.18958	2.35215	-12.572	1.43357e-26	8.505e-26	49.6495
LIMA1	-1.14616	4.75895	-12.5691	1.46189e-26	8.67025e-26	49.6301
SLC25A40	-1.05238	1.46201	-12.5651	1.50184e-26	8.89867e-26	49.6033
C1QBP	-1.04537	6.49995	-12.5645	1.50809e-26	8.93285e-26	49.5992
XPOT	-1.07836	1.36095	-12.5625	1.52878e-26	9.04633e-26	49.5857
TECPR1	-1.05399	2.60594	-12.5509	1.65426e-26	9.75186e-26	49.5073
SNX1	-1.33001	3.69452	-12.5503	1.66148e-26	9.7913e-26	49.503
HOMER3	-1.13527	3.53582	-12.5493	1.67242e-26	9.85264e-26	49.4965
MOB3A	-1.03734	1.60883	-12.5356	1.83572e-26	1.07941e-25	49.404
SLC37A1	-1.0744	2.81621	-12.5304	1.90205e-26	1.11699e-25	49.3687
SLC7A6	-1.04915	2.37351	-12.5283	1.92998e-26	1.13304e-25	49.3542
TUBE1	-1.13164	1.70565	-12.5253	1.97026e-26	1.15595e-25	49.3337
TBC1D4	-1.0083	1.89806	-12.523	2.00106e-26	1.17365e-25	49.3183
RTN4	-1.05907	6.3201	-12.5227	2.00419e-26	1.17474e-25	49.3168
CPOX	-1.34219	1.69985	-12.5218	2.01717e-26	1.18198e-25	49.3104
SLK	-1.02866	2.29048	-12.5205	2.03548e-26	1.19195e-25	49.3014
ARF5	-1.20991	4.3324	-12.5122	2.15305e-26	1.25802e-25	49.2456
SULT1C4	-1.30494	1.97519	-12.5076	2.22133e-26	1.2975e-25	49.2146
SEC61A2	-1.03737	2.28112	-12.5003	2.3348e-26	1.36292e-25	49.1651
ERICH1	-1.17424	2.55939	-12.4929	2.45482e-26	1.43163e-25	49.1154
U2AF1L5	-1.3478	2.24756	-12.4916	2.47806e-26	1.44473e-25	49.106
RAB11FIP1	-1.48869	2.82017	-12.4848	2.59472e-26	1.51084e-25	49.0603
GART	-1.11705	2.30262	-12.4843	2.60415e-26	1.51585e-25	49.0567
TC2N	-1.76742	2.9136	-12.4836	2.61598e-26	1.52226e-25	49.0522
GRPEL1	-1.0419	3.3468	-12.4801	2.67816e-26	1.55747e-25	49.0289
FAM156A	-1.24831	2.87289	-12.4721	2.82876e-26	1.64453e-25	48.9746
TMEM33	-1.19188	1.84187	-12.4706	2.85836e-26	1.66018e-25	48.9642
ATP8B2	-1.0706	1.76735	-12.4665	2.93895e-26	1.70538e-25	48.9366
LRIG3	-1.23382	2.86478	-12.4637	2.99457e-26	1.73494e-25	48.918
HARS2	-1.33176	2.01088	-12.4592	3.08881e-26	1.78787e-25	48.8872
RGS14	-1.08932	3.67121	-12.4539	3.20209e-26	1.8517e-25	48.8515
RMDN1	-1.05384	3.50143	-12.4533	3.2141e-26	1.85806e-25	48.8477
WSB2	-1.06599	4.62213	-12.4444	3.41494e-26	1.96986e-25	48.7876
TANGO2	-1.22817	4.18229	-12.4442	3.41922e-26	1.97172e-25	48.7863
CHRDL1	-2.07325	5.16357	-12.4429	3.45125e-26	1.98895e-25	48.777
NDEL1	-1.11586	3.82118	-12.4424	3.46175e-26	1.99438e-25	48.774
SLC16A4	-1.20312	2.86407	-12.438	3.56615e-26	2.05134e-25	48.7445
RNF144B	-1.05339	3.2263	-12.4336	3.67657e-26	2.1142e-25	48.7142
CHMP1B	-1.11048	4.74725	-12.4307	3.74755e-26	2.15301e-25	48.6953
HSPA9	-1.26907	2.36075	-12.4208	4.00884e-26	2.29743e-25	48.6283
IFT74	-1.23882	2.75893	-12.4193	4.0523e-26	2.32161e-25	48.6176
RBM47	-1.02259	2.96113	-12.4161	4.13976e-26	2.37026e-25	48.5964
OSTC	-1.11381	3.22976	-12.4156	4.15297e-26	2.37708e-25	48.5933
EEF1E1	-1.27479	3.59258	-12.4147	4.17854e-26	2.39098e-25	48.5872
SPIN1	-1.14688	1.45227	-12.4124	4.24456e-26	2.42576e-25	48.5716
DERA	-1.33096	3.03037	-12.4115	4.27028e-26	2.43971e-25	48.5656
IFIH1	-1.25067	2.53465	-12.4062	4.42829e-26	2.52687e-25	48.5295
CPEB4	-1.16841	1.92485	-12.4018	4.56167e-26	2.60058e-25	48.5
CEP70	-1.23144	2.83389	-12.4015	4.57347e-26	2.6065e-25	48.4975
PYGB	-1.29048	2.28314	-12.3919	4.88211e-26	2.77642e-25	48.4326
NKTR	-1.23907	2.08175	-12.3863	5.07028e-26	2.8799e-25	48.3951
TGIF1	-1.02665	4.45709	-12.3823	5.20927e-26	2.95612e-25	48.3682
SF3A1	-1.52335	1.82799	-12.375	5.4736e-26	3.10232e-25	48.3191
ANKRD10	-1.33069	6.62949	-12.3743	5.50012e-26	3.1164e-25	48.3143
MRPL16	-1.36915	2.28171	-12.3736	5.52822e-26	3.13136e-25	48.3092
PPP2R1B	-1.00124	2.44152	-12.3676	5.75825e-26	3.25966e-25	48.2687
CASTOR2	-1.05582	1.95795	-12.3658	5.82968e-26	3.2991e-25	48.2565
PLS3	-1.22902	5.80437	-12.3646	5.87507e-26	3.32376e-25	48.2488
MDH2	-1.23627	4.138	-12.3646	5.87806e-26	3.32444e-25	48.2483
ST3GAL6	-1.20576	2.83511	-12.3623	5.96723e-26	3.37385e-25	48.2333
LRPAP1	-1.05701	4.50815	-12.361	6.02135e-26	3.4034e-25	48.2244
ARL17A	-1.01286	2.36325	-12.3562	6.22024e-26	3.51368e-25	48.1921
ATG4C	-1.05487	2.21986	-12.3555	6.25237e-26	3.53075e-25	48.187
CASP3	-1.1906	3.8207	-12.3539	6.31838e-26	3.56694e-25	48.1765
NAGA	-1.01645	4.46114	-12.3529	6.36439e-26	3.59072e-25	48.1693
C1orf131	-1.02385	2.01114	-12.3415	6.87409e-26	3.87122e-25	48.0928
NFE2L3	-1.05531	2.66112	-12.34	6.9473e-26	3.91126e-25	48.0823
ALAD	-1.10338	1.96152	-12.3364	7.11836e-26	4.00635e-25	48.0582
CNPY4	-1.06221	2.08758	-12.3354	7.16652e-26	4.03096e-25	48.0515
CLCN7	-1.03284	4.03228	-12.3352	7.17508e-26	4.03337e-25	48.0503
PIGL	-1.08042	3.16945	-12.3342	7.22478e-26	4.06007e-25	48.0434
TNS1	-1.1803	3.80317	-12.3306	7.40494e-26	4.1588e-25	48.019
LMF2	-1.48291	3.6735	-12.3239	7.7491e-26	4.3455e-25	47.9739
NRP2	-1.01931	2.89322	-12.3206	7.92387e-26	4.44082e-25	47.9517
ARPC5	-1.24522	5.21706	-12.3199	7.96352e-26	4.45899e-25	47.9468
MAPK13	-1.01643	2.4245	-12.3121	8.3932e-26	4.69107e-25	47.8946
MED28	-1.12382	2.60444	-12.3115	8.43249e-26	4.71161e-25	47.8899
GLRB	-1.04336	1.36004	-12.3067	8.70856e-26	4.86147e-25	47.858
IL16	-1.20764	2.88	-12.3019	8.997e-26	5.01947e-25	47.8256
MRPS28	-1.22349	5.50485	-12.2958	9.37673e-26	5.2266e-25	47.7846
THRAP3	-1.40848	2.24794	-12.2904	9.73266e-26	5.41847e-25	47.7476
ZNF573	-1.24067	1.9719	-12.289	9.82626e-26	5.4673e-25	47.7381
C11orf1	-1.0081	4.27629	-12.2872	9.9471e-26	5.53121e-25	47.7259
CBX1	-1.05415	1.44195	-12.2856	1.00501e-25	5.5868e-25	47.7157
IDH1	-1.28774	5.03572	-12.2835	1.01971e-25	5.66173e-25	47.7013
PIK3IP1	-1.2866	5.08552	-12.2799	1.04512e-25	5.79588e-25	47.6768
KIT	-1.77451	2.85261	-12.2796	1.04726e-25	5.806e-25	47.6748
TRAFD1	-1.08702	1.71572	-12.2767	1.06767e-25	5.91386e-25	47.6556
ESRRA	-1.08371	3.64736	-12.2722	1.1011e-25	6.09355e-25	47.625
TP53INP1	-1.45964	3.16965	-12.2717	1.10499e-25	6.11327e-25	47.6215
DNAJC19	-1.03669	3.59806	-12.2653	1.15402e-25	6.37688e-25	47.5784
DNAAF2	-1.08933	2.57636	-12.265	1.15608e-25	6.38635e-25	47.5766
ARMCX2	-1.07778	3.95886	-12.257	1.22057e-25	6.73259e-25	47.5227
MYO1B	-1.28035	3.79087	-12.2562	1.22779e-25	6.76835e-25	47.5169
ABCA8	-1.52835	2.45739	-12.2552	1.23608e-25	6.80748e-25	47.5102
KPNA1	-1.1796	1.4893	-12.2542	1.24462e-25	6.84894e-25	47.5034
RBM5	-1.1054	4.69336	-12.2506	1.27552e-25	7.01479e-25	47.479
UNKL	-1.0861	2.23948	-12.25	1.28008e-25	7.03572e-25	47.4755
SERF1B	-1.07746	5.07211	-12.2489	1.29008e-25	7.08648e-25	47.4677
CDK17	-1.42785	2.15677	-12.2477	1.30055e-25	7.14185e-25	47.4597
SETD9	-1.09109	2.98742	-12.2437	1.33622e-25	7.32687e-25	47.4329
NUP54	-1.23526	3.13248	-12.2405	1.36594e-25	7.48317e-25	47.411
HGSNAT	-1.30434	1.86366	-12.2373	1.39595e-25	7.64533e-25	47.3894
COQ10B	-1.15054	4.40606	-12.2353	1.41521e-25	7.74853e-25	47.3758
GUCY1A1	-1.42556	2.96698	-12.225	1.51713e-25	8.28454e-25	47.3068
EXOC5	-1.06209	1.84209	-12.2226	1.54238e-25	8.41743e-25	47.2904
TENT4A	-1.3162	1.63106	-12.2184	1.58679e-25	8.64709e-25	47.2622
RANBP9	-1.07437	2.42001	-12.2131	1.64548e-25	8.95113e-25	47.2261
SLC41A2	-1.16384	2.29331	-12.2128	1.64812e-25	8.96285e-25	47.2246
STRADB	-1.16483	2.85595	-12.2127	1.64987e-25	8.96972e-25	47.2235
RRAS2	-1.04641	3.84406	-12.2015	1.78004e-25	9.65059e-25	47.1481
AXIN2	-1.06298	2.44936	-12.2015	1.78032e-25	9.65059e-25	47.1479
HERPUD1	-1.62906	6.67528	-12.1963	1.84439e-25	9.98625e-25	47.1128
ACSL3	-1.21555	3.49256	-12.1957	1.85114e-25	1.00198e-24	47.1092
GALC	-1.03033	1.30108	-12.1952	1.85754e-25	1.00516e-24	47.1058
PLCG1	-1.22355	4.1117	-12.1942	1.87052e-25	1.01159e-24	47.0989
DLST	-1.27109	2.35488	-12.1932	1.8825e-25	1.01777e-24	47.0925
RAB43	-1.03794	3.19798	-12.1923	1.89434e-25	1.02357e-24	47.0863
AL591806.3	-2.15495	2.44141	-12.1908	1.91337e-25	1.03326e-24	47.0764
GCLM	-1.55283	2.09759	-12.1898	1.92757e-25	1.03971e-24	47.069
PROSER3	-1.12589	2.30158	-12.1876	1.95546e-25	1.05414e-24	47.0548
SLC25A12	-1.261	1.86758	-12.1852	1.98807e-25	1.07078e-24	47.0384
CSGALNACT1	-1.26775	2.88451	-12.1832	2.01528e-25	1.08418e-24	47.0249
ANTXR1	-1.39064	4.00741	-12.175	2.13112e-25	1.1445e-24	46.9694
MED20	-1.03493	1.32883	-12.1743	2.1405e-25	1.14921e-24	46.965
BAZ1A	-1.04837	3.03119	-12.1734	2.15431e-25	1.15595e-24	46.9586
CWC22	-1.02965	1.09168	-12.1723	2.16971e-25	1.16388e-24	46.9516
FAM3C	-1.41936	1.95285	-12.1677	2.23881e-25	1.19817e-24	46.9204
CASP4	-1.06834	5.11386	-12.1676	2.24059e-25	1.19878e-24	46.9196
ASAH1	-1.24361	5.49165	-12.1579	2.39282e-25	1.27764e-24	46.8544
NDUFB6	-1.12038	4.63671	-12.1575	2.39998e-25	1.2811e-24	46.8514
KLHL6	-1.04579	1.434	-12.155	2.43971e-25	1.30155e-24	46.8351
INCA1	-1.00166	3.47468	-12.1523	2.48513e-25	1.32502e-24	46.8168
SORD	-1.38543	1.63451	-12.1475	2.56772e-25	1.3667e-24	46.7843
ADIPOR1	-1.0356	1.68288	-12.1454	2.60418e-25	1.38491e-24	46.7703
POLR2J3	-1.45314	4.098	-12.1431	2.64499e-25	1.4054e-24	46.7549
CMTR1	-1.09411	2.00728	-12.1367	2.76259e-25	1.46579e-24	46.7117
HSBP1	-1.02153	4.89398	-12.1333	2.82812e-25	1.49798e-24	46.6884
CYB5R4	-1.30366	1.93902	-12.1278	2.93556e-25	1.55311e-24	46.6514
BEX4	-1.24609	2.93701	-12.1261	2.96889e-25	1.5703e-24	46.6402
TLDC2	-1.41803	2.50225	-12.1244	3.00347e-25	1.58813e-24	46.6287
ST6GALNAC4	-1.36005	2.98614	-12.1208	3.07868e-25	1.62698e-24	46.6041
SIRT3	-1.01267	3.05469	-12.1175	3.14687e-25	1.66206e-24	46.5824
CALCOCO1	-1.01638	4.65376	-12.1139	3.22658e-25	1.70271e-24	46.5576
MDM1	-1.11843	2.28814	-12.1134	3.23772e-25	1.7081e-24	46.5541
AC006978.2	-1.80001	3.61739	-12.1106	3.29973e-25	1.74032e-24	46.5353
SERINC3	-1.07833	1.93103	-12.1086	3.34444e-25	1.7629e-24	46.5219
COMMD10	-1.41693	3.68576	-12.103	3.47403e-25	1.8286e-24	46.4842
LZTFL1	-1.35814	1.65924	-12.1026	3.48336e-25	1.83299e-24	46.4815
LIMCH1	-1.4409	3.51928	-12.088	3.84489e-25	2.01693e-24	46.3835
INSIG2	-1.14589	2.86639	-12.0823	3.99626e-25	2.09456e-24	46.3452
LYSMD2	-1.02002	4.38392	-12.0771	4.1419e-25	2.16967e-24	46.3096
DCN	-1.99725	7.75319	-12.0731	4.25561e-25	2.22797e-24	46.2827
PNRC1	-1.2758	6.56565	-12.0727	4.26518e-25	2.23235e-24	46.2805
EXOG	-1.00128	1.49903	-12.0703	4.33699e-25	2.26737e-24	46.2639
DOCK8	-1.00837	1.99863	-12.0692	4.36974e-25	2.28385e-24	46.2564
AL121753.1	-1.18083	3.64111	-12.069	4.37488e-25	2.28589e-24	46.2553
LGALS3	-1.62643	6.67129	-12.0673	4.42499e-25	2.31105e-24	46.244
GTPBP1	-1.23598	2.11404	-12.0533	4.86628e-25	2.53479e-24	46.1496
RGL2	-1.02871	5.43811	-12.0527	4.88659e-25	2.54465e-24	46.1455
EPB41L3	-1.15795	2.41632	-12.0457	5.12456e-25	2.66408e-24	46.0983
DENND5A	-1.00245	3.77085	-12.0368	5.44187e-25	2.82349e-24	46.0386
UBE2A	-1.0797	2.96995	-12.0367	5.4464e-25	2.82505e-24	46.0378
C5orf15	-1.79435	2.04171	-12.0357	5.48298e-25	2.84323e-24	46.0311
WDR77	-1.26561	3.26875	-12.0351	5.50656e-25	2.85463e-24	46.0269
PHC1	-1.01808	2.92007	-12.0294	5.7209e-25	2.96412e-24	45.989
FLI1	-1.10588	3.40243	-12.0276	5.79296e-25	2.9981e-24	45.9765
HSP90AA1	-1.4099	7.35913	-12.0271	5.81061e-25	3.00639e-24	45.9735
KLHL2	-1.13364	3.0486	-12.0256	5.87133e-25	3.03696e-24	45.9632
HSPB11	-1.16154	4.98336	-12.0255	5.87728e-25	3.03834e-24	45.9622
TP53I13	-1.09475	4.0771	-12.02	6.09924e-25	3.14782e-24	45.9254
ZEB2	-1.10271	2.50045	-12.0174	6.20671e-25	3.2015e-24	45.908
CCDC200	-1.15262	3.03777	-12.0169	6.22914e-25	3.21218e-24	45.9045
CASTOR3	-1.2716	2.75184	-12.015	6.30844e-25	3.24945e-24	45.8919
SH3BP1	-1.29236	1.69944	-12.0135	6.37392e-25	3.28136e-24	45.8817
[truncated: 1,347 more rows]
