# Supplementary material for: 5-methyladenosine regulators play a crucial role in development of chronic hypersensitivity pneumonitis and idiopathic pulmonary fibrosis
Source: Sci Rep. 2023 Apr 12;13:5941. doi: 10.1038/s41598-023-32452-4 (PMC10097674; doi:10.1038/s41598-023-32452-4)
Supplement: Supplementary file 4 — Supplementary Information 4. [file 41598_2023_32452_MOESM4_ESM.xlsx]

## Sheet: Sheet1
Up	Down
BGN	JCHAIN
ACTB	PEBP1
EEF2	SELENOP
GP1BB	RNF11
TRIM21	LMAN2
LMOD1	HLA-DPB1
SND1	PPP2CA
PLEKHO2	PA2G4
PRDX1	CD82
HSPB1	B3GNT2
TIMP1	FKBP1A
