# Supplementary material for: 5-methyladenosine regulators play a crucial role in development of chronic hypersensitivity pneumonitis and idiopathic pulmonary fibrosis
Source: Sci Rep. 2023 Apr 12;13:5941. doi: 10.1038/s41598-023-32452-4 (PMC10097674; doi:10.1038/s41598-023-32452-4)
Supplement: Supplementary file 5 — Supplementary Information 5. [file 41598_2023_32452_MOESM5_ESM.xlsx]

## Sheet: export
Rank	Score	Type	ID	Name	Description	CMap Class	Target	MOA
3	98.94	cp	BRD-K51967704	BIIB021	HSP inhibitor		AOX1, HSP90AA1	HSP inhibitor
6	96.98	cp	BRD-K65503129	HSP90-inhibitor	HSP inhibitor		HSP90AA1, HSP90AB1	HSP inhibitor
8	96.18	cp	BRD-A15914070	4-hydroxy-2-nonenal	Cytotoxic lipid peroxidation product		IKBKB	Cytotoxic lipid peroxidation product
15	94.23	cp	BRD-K41859756	NVP-AUY922	HSP inhibitor		HSP90AA1, HSP90AA2, HSP90AB1	HSP inhibitor
17	92.85	cp	BRD-A19500257	geldanamycin	HSP inhibitor		HSP90AA1, HSP90AB1	HSP inhibitor
20	91.93	cp	BRD-U86922168	QL-XII-47	BTK inhibitor		BMX, BTK	BTK inhibitor, Cytoplasmic tyrosine protein kinase BMX inhibitor
21	91.5	cp	BRD-A28970875	puromycin	Protein synthesis inhibitor		NHP2L1, RPL10L, RPL11, RPL13A, RPL15, RPL19, RPL23, RPL23A, RPL26L1, RPL3, RPL37, RPL8, RSL24D1	Protein synthesis inhibitor
22	91.21	cp	BRD-K07303502	arachidonyl-trifluoro-methane	Cytosolic phospholipase inhibitor		PLA2G4A	Cytosolic phospholipase inhibitor
26	90.74	cp	BRD-K78659596	MLN-2238	Proteasome inhibitor		PSMB1	Proteasome inhibitor
28	90.47	cp	BRD-K61829047	7b-cis	Exportin antagonist		XPO1	Exportin antagonist
29	90.46	cp	BRD-K02130563	panobinostat	HDAC inhibitor		HDAC1, HDAC2, HDAC3, HDAC4, HDAC6, HDAC7, HDAC8, HDAC9	HDAC inhibitor
33	89.64	cp	BRD-K26669427	WR-216174	PFMRK inhibitor			PFMRK inhibitor
34	89.29	cp	BRD-K36529613	PU-H71	HSP inhibitor		HSP90AA1	HSP inhibitor
37	88.76	cp	BRD-K37865504	LY-2183240	FAAH inhibitor		FAAH	FAAH inhibitor
38	88.46	cp	BRD-K60230970	MG-132	Proteasome inhibitor		PSMB1	Proteasome inhibitor
39	88.44	cp	BRD-K51290057	SA-792709	Retinoid receptor agonist		RARA, RARB	Retinoid receptor agonist
40	88.41	cp	BRD-K12184916	dactolisib	MTOR inhibitor		MTOR, PIK3CA, PIK3CG, PIK3CD, ATR, PIK3CB	MTOR inhibitor, PI3K inhibitor, Protein kinase inhibitor
48	87.07	cp	BRD-K15935639	z-leu3-VS	Proteasome inhibitor			Proteasome inhibitor
49	86.62	cp	BRD-K74402642	NSC-632839	Ubiquitin specific protease inhibitor		USP2, USP7, SENP2, USP1	Ubiquitin specific protease inhibitor
55	85.42	cp	BRD-K86930074	cediranib	KIT inhibitor		KDR, FLT1, FLT4, KIT, PDGFRB, CSF1R, FLT3, PDGFRA	KIT inhibitor, VEGFR inhibitor
56	85.25	cp	BRD-A95513702	androsta-1,4-dien-3,17-dione	Aromatase inhibitor		CYP19A1	Aromatase inhibitor
57	84.45	cp	BRD-K50866992	tropisetron	Serotonin receptor antagonist		HTR3A, GLRA1, GLRA2, GLRB, HTR4	Serotonin receptor antagonist
58	84.36	cp	BRD-K30296925	flavokavain-b	Antineoplastic		HIF1A	Antineoplastic
63	83.74	cp	BRD-A28105619	cucurbitacin-i	JAK inhibitor		JAK2, STAT3	JAK inhibitor, Lipocortin synthesis stimulant, STAT inhibitor
64	83.08	cp	BRD-K78599730	manumycin-a	Farnesyltransferase inhibitor		FNTA, IKBKB	Farnesyltransferase inhibitor, NFkB pathway inhibitor
65	82.59	cp	BRD-A07000685	hydrocortisone	Glucocorticoid receptor agonist		ANXA1, NOS2, NR3C1, NR3C2	Glucocorticoid receptor agonist
66	81.84	cp	BRD-A11007541	BCI-hydrochloride	Protein phosphatase inhibitor		DUSP1, DUSP6	Protein phosphatase inhibitor
72	79.4	cp	BRD-U25771771	WZ-4-145	EGFR inhibitor		CSF1R, DDR1, EGFR, PDGFRA, TIE1	EGFR inhibitor
73	79.37	cp	BRD-K17140735	SCH-79797	Proteasome inhibitor		F2R	Proteasome inhibitor
75	79.25	cp	BRD-M86331534	pyrvinium-pamoate	AKT inhibitor		AR	AKT inhibitor
76	79.1	cp	BRD-K30677119	PP-30	RAF inhibitor		RAF1	RAF inhibitor
83	77.01	cp	BRD-A34205397	suloctidil	Adrenergic receptor antagonist			Adrenergic receptor antagonist
84	76.65	cp	BRD-A83326220	brazilin	Nitric oxide production inhibitor			Nitric oxide production inhibitor
85	76.13	cp	BRD-A55484088	BNTX	Opioid receptor antagonist		OPRD1, OPRK1, OPRM1	Opioid receptor antagonist
89	74.69	cp	BRD-K69932463	AZD-8055	MTOR inhibitor		MTOR	MTOR inhibitor
90	74.62	cp	BRD-A89337244	PD-102807	Acetylcholine receptor antagonist		CHRM4	Acetylcholine receptor antagonist
94	73.54	cp	BRD-A44448661	pentobarbital	Barbiturate antiepileptic		GABRA1, CHRNA4, CHRNA7, GABRA2, GABRA3, GABRA4, GABRA5, GABRA6, GABRB1, GABRB2, GABRB3, GABRD, GABRE, GABRG1, GABRG2, GABRG3, GABRP, GABRQ, GRIA2, GRIK2, GRIN1, GRIN2A, GRIN2B, GRIN2C, GRIN2D, GRIN3A, GRIN3B	Barbiturate antiepileptic, GABA receptor modulator
100	72.72	cp	BRD-K32330832	VER-155008	HSP inhibitor		HSPA1A	HSP inhibitor
103	72.28	cp	BRD-K25504083	cytochalasin-d	Actin polymerization inhibitor		ACTB	Actin polymerization inhibitor
109	70.91	cp	BRD-K47679368	bromfenac	Cyclooxygenase inhibitor		PTGS1, PTGS2	Cyclooxygenase inhibitor
110	70.89	cp	BRD-K60640630	mometasone	Glucocorticoid receptor agonist		NR3C1	Glucocorticoid receptor agonist, Immunosuppressant
113	70.57	cp	BRD-K33551950	radicicol	HSP inhibitor		ACLY, DLAT, HSP90AB1, HSP90B1, MAP3K7, OPRM1, PDK3	HSP inhibitor
118	68.9	cp	BRD-A44551378	LFM-A12	EGFR inhibitor		EGFR	EGFR inhibitor
122	68.41	cp	BRD-K47780086	penciclovir	DNA directed DNA polymerase inhibitor			DNA directed DNA polymerase inhibitor
123	68.02	cp	BRD-K18787491	U-0126	MEK inhibitor		AKT1, CHEK1, GSK3B, JAK2, LCK, MAP2K1, MAP2K2, MAP2K7, MAPK1, MAPK11, MAPK12, MAPK14, MAPK8, PRKCA, RAF1, ROCK1, RPS6KB1, SGK1	MEK inhibitor
124	67.99	cp	BRD-A80383043	BRD-A80383043	Glutamate receptor agonist		GRM1, GRM2	Glutamate receptor agonist, Glutamate receptor antagonist
126	67.77	cp	BRD-M40783228	mesna	Antioxidant			Antioxidant
127	67.57	cp	BRD-A79237180	ascorbic-acid	Antioxidant		AKR1B1	Antioxidant
128	67.41	cp	BRD-K85606544	neratinib	EGFR inhibitor		EGFR, ERBB2, ERBB4, KDR	EGFR inhibitor
129	67.08	cp	BRD-A01346607	flumetasone	Glucocorticoid receptor agonist		NR3C1, PLA2G1B	Glucocorticoid receptor agonist
134	66.45	cp	BRD-K64881305	ispinesib	Kinesin-like spindle protein inhibitor		KIF11	Kinesin-like spindle protein inhibitor
136	66.29	cp	BRD-A62025033	temsirolimus	MTOR inhibitor		MTOR, PTEN	MTOR inhibitor
140	65.74	cp	BRD-A80960055	celastrol	Anti-inflammatory		IL1B, TNF	Anti-inflammatory, Antioxidant, NFkB pathway inhibitor, HSP inhibitor, Topoisomerase inhibitor
146	65.35	cp	BRD-A52193669	withaferin-a	IKK inhibitor		ACHE, BCHE, IKBKB	IKK inhibitor
153	64.65	cp	BRD-K32318651	acyclovir	DNA polymerase inhibitor		PNP	DNA polymerase inhibitor
154	64.58	cp	BRD-A78295502	hydroquinine	Antiarrhythmic			Antiarrhythmic
156	64.32	cp	BRD-K28296557	AKT-inhibitor-IV	AKT inhibitor		AKT1	AKT inhibitor
161	63.67	cp	BRD-K08417745	SID-26681509	Cathepsin inhibitor		CTSL	Cathepsin inhibitor
163	63.29	cp	BRD-K33583600	isoliquiritigenin	Guanylate cyclase activator		AKR1B1, HRH2, SIRT1	Guanylate cyclase activator
169	62.48	cp	BRD-K48722258	dilazep	Adenosine reuptake inhibitor		SLC29A1, CACNA1C	Adenosine reuptake inhibitor
173	62.06	cp	BRD-K52313696	tacedinaline	HDAC inhibitor		HDAC1	HDAC inhibitor
174	61.96	cp	BRD-K20285085	fostamatinib	SYK inhibitor		SYK, FLT3, RET	SYK inhibitor
177	61.75	cp	BRD-K72029282	probucol	Atherogenesis inhibitor		ABCA1, ABCB11, CES1	Atherogenesis inhibitor
178	61.71	cp	BRD-K03109492	NSC-663284	CDC inhibitor		CDC25A, CDC25B, CDC25C	CDC inhibitor
182	61.29	cp	BRD-K67868012	PI-103	MTOR inhibitor		PIK3CA, PIK3CG, MTOR, PIK3CB, PIK3CD, PRKDC	MTOR inhibitor, PI3K inhibitor
187	60.7	cp	BRD-A02481876	importazole	Importin-beta transport receptor inhibitor		KPNB1	Importin-beta transport receptor inhibitor
188	60.68	cp	BRD-K81709173	halcinonide	Glucocorticoid receptor agonist		NR3C1	Glucocorticoid receptor agonist
193	59.75	cp	BRD-K42573370	avrainvillamide-analog-2	nucleophosmin inhibitor		NPM1	nucleophosmin inhibitor
195	59.53	cp	BRD-K29113274	ketoconazole	Sterol demethylase inhibitor		AR, CYP19A1, CYP21A2, CYP2C19, CYP3A5, CYP3A7, KCNA10	Sterol demethylase inhibitor
201	58.46	cp	BRD-A83237092	fulvestrant	Estrogen receptor antagonist		ESR1, EPHX2, ESR2, GPER1	Estrogen receptor antagonist
202	57.97	cp	BRD-K82147103	lofepramine	Norepinephrine reuptake inhibitor		SLC6A2, SLC6A4	Norepinephrine reuptake inhibitor, Serotonin reuptake inhibitor
207	57.15	cp	BRD-A09495397	bicuculline	GABA receptor antagonist		GABRA1, GABRA2, GABRA3, GABRA4, GABRA5, GABRA6, KCNN1	GABA receptor antagonist
212	55.82	cp	BRD-K06426971	ryuvidine	Histone lysine methyltransferase inhibitor		CDK4, CDK2	Histone lysine methyltransferase inhibitor
216	55.29	cp	BRD-K64606589	apicidin	HDAC inhibitor		HDAC1, HDAC10, HDAC11, HDAC2, HDAC3, HDAC4, HDAC5, HDAC6, HDAC7, HDAC8, HDAC9	HDAC inhibitor
225	53.63	cp	BRD-K15616905	CCCP	Mitochondrial oxidative phosphorylation uncoupler			Mitochondrial oxidative phosphorylation uncoupler
230	53.17	cp	BRD-K09499853	KU-0060648	DNA dependent protein kinase inhibitor		PIK3CA, PIK3CB, PIK3CD, PIK3CG, PRKDC	DNA dependent protein kinase inhibitor, PI3K inhibitor
232	53.02	cp	BRD-K73824630	skatole	Thrombin inhibitor		F2	Thrombin inhibitor
233	52.96	cp	BRD-K59456551	methotrexate	Dihydrofolate reductase inhibitor		DHFR, AOX1, FOLR1, TYMS	Dihydrofolate reductase inhibitor
239	51.82	cp	BRD-A94413429	NTNCB	Neuropeptide receptor antagonist		NPY5R	Neuropeptide receptor antagonist
245	50.63	cp	BRD-K98490050	amsacrine	Topoisomerase inhibitor		TOP2A, KCNH2	Topoisomerase inhibitor
247	50.46	cp	BRD-K84987553	MDM2-inhibitor	MDM inhibitor		MDM2	MDM inhibitor
249	50.33	cp	BRD-K72034655	peucedanin	Apoptosis stimulant			Apoptosis stimulant
250	50.32	cp	BRD-K92428153	mycophenolate-mofetil	Dehydrogenase inhibitor		IMPDH1, IMPDH2, HCAR2	Dehydrogenase inhibitor, Hydroxycarboxylic acid receptor agonist, Immunosuppressant, Inosine monophosphate dehydrogenase inhibitor, Inositol monophosphatase inhibitor
252	50.11	cp	BRD-A08709697	heliotrine	Pyrrolizidine alkaloid			Pyrrolizidine alkaloid
253	49.98	cp	BRD-K71035033	masitinib	KIT inhibitor		KIT, FGFR3, LYN, PDGFRA, PDGFRB	KIT inhibitor, PDGFR receptor inhibitor, SRC inhibitor
257	49.55	cp	BRD-K30990140	FR-122047	Cyclooxygenase inhibitor			Cyclooxygenase inhibitor
259	49.17	cp	BRD-A55946879	BW-B70C	Lipoxygenase inhibitor		ALOX5	Lipoxygenase inhibitor
260	49.1	cp	BRD-A95696820	acadesine	AMPK activator			AMPK activator
262	49.03	cp	BRD-K51730347	diphencyprone	Immunostimulant			Immunostimulant
264	48.42	cp	BRD-K69328504	L-690488	Inositol monophosphatase inhibitor		IMPA1	Inositol monophosphatase inhibitor
267	48.28	cp	BRD-K83988098	alvespimycin	HSP inhibitor		HSP90AA1	HSP inhibitor
271	47.93	cp	BRD-A93424738	dexamethasone	Glucocorticoid receptor agonist		ANXA1, CYP3A4, CYP3A5, NOS2, NR0B1, NR3C1, NR3C2	Glucocorticoid receptor agonist, Cytochrome P450 inhibitor, Glucocorticoid receptor modulator, Corticosteroid agonist
272	47.68	cp	BRD-A65767837	hydrocortisone	Glucocorticoid receptor agonist		ANXA1, NOS2, NR3C1, NR3C2	Glucocorticoid receptor agonist
275	47.43	cp	BRD-K78373679	RO-3306	CDK inhibitor		CDK1	CDK inhibitor
277	47.21	cp	BRD-A79465854	auranofin	NFkB pathway inhibitor		IKBKB, PRDX5, TRPA1, TXNRD1, TXNRD2	NFkB pathway inhibitor
283	46.47	cp	BRD-K62221994	T-98475	Gonadotropin releasing factor hormone receptor antagonist		GNRH1, GNRHR	Gonadotropin releasing factor hormone receptor antagonist
296	45.73	cp	BRD-K33226500	indinavir	HIV protease inhibitor		CYP3A5	HIV protease inhibitor
302	44.84	cp	BRD-K30097969	pitavastatin	HMGCR inhibitor		HMGCR, APOA1, CYP2C8	HMGCR inhibitor
304	44.72	cp	BRD-K73293050	WZ-3146	EGFR inhibitor		EGFR	EGFR inhibitor
319	43.32	cp	BRD-K44094599	tacrolimus	Calcineurin inhibitor		FKBP1A, CYP3A5, CYP3A7	Calcineurin inhibitor
321	43.11	cp	BRD-K23192422	lestaurtinib	FLT3 inhibitor		FLT3, NTRK1, JAK2, NTRK2, NTRK3	FLT3 inhibitor, Growth factor receptor inhibitor, JAK inhibitor
322	43.06	cp	BRD-K78122587	NNC-55-0396	T-type calcium channel blocker		CATSPER1, CATSPER2, CATSPER3, CATSPER4	T-type calcium channel blocker
324	42.77	cp	BRD-K50311478	tosyl-phenylalanyl-chloromethyl-ketone	Chymotrypsin inhibitor			Chymotrypsin inhibitor
327	42.47	cp	BRD-K88677950	PD-198306	MAP kinase inhibitor		MAP2K1, MAP2K2, MAPK1, MAPK3	MAP kinase inhibitor, MEK inhibitor
331	41.85	cp	BRD-A50737080	CGK-733	ATR kinase inhibitor		ATM, ATR	ATR kinase inhibitor
332	41.64	cp	BRD-K46424862	hymecromone	Monoamine oxidase inhibitor		MAOA	Monoamine oxidase inhibitor
333	41.26	cp	BRD-K66175015	afatinib	EGFR inhibitor		EGFR, ERBB2, ERBB4	EGFR inhibitor
335	40.97	cp	BRD-K32412559	morphothebaine	Adrenergic receptor antagonist			Adrenergic receptor antagonist
336	40.94	cp	BRD-K37206356	rhamnetin	HDAC inhibitor		ALOX5, MAPK8	HDAC inhibitor
337	40.84	cp	BRD-K34581968	BMS-536924	IGF-1 inhibitor		IGF1R, AKT1, CCNE1, CDK2, CYP3A4, ERBB2, INSR, KDR, LCK, MAPK1, MET, PDGFRA, PDGFRB	IGF-1 inhibitor
341	40.41	cp	BRD-K32710582	EI-247	IGF-1 inhibitor		INSR	IGF-1 inhibitor
343	40.35	cp	BRD-U73238814	QL-XI-92	DDR1 inhibitor		DDR1	DDR1 inhibitor
344	40.35	cp	BRD-K53263234	CITCO	CAR agonist		NR1I3	CAR agonist
347	40.02	cp	BRD-K68407802	KIN001-055	EGFR inhibitor		EGFR, JAK3	EGFR inhibitor, JAK inhibitor, Leukotriene inhibitor, Mediator release inhibitor
348	39.71	cp	BRD-K68488863	ENMD-2076	FLT3 inhibitor		AURKA, FLT3, KDR, PDGFRA, SRC, CSF1R, EPHA1, FGFR1, FGFR2, FGFR3, FLT4, KIT, PTK2	FLT3 inhibitor, VEGFR inhibitor, Aurora kinase inhibitor
349	39.66	cp	BRD-K10065684	dantron	Laxative			Laxative
351	39.43	cp	BRD-A37492983	iocetamic-acid	Radiopaque medium			Radiopaque medium
352	39.38	cp	BRD-K05673000	dicloxacillin	Bacterial cell wall synthesis inhibitor			Bacterial cell wall synthesis inhibitor
353	39.28	cp	BRD-K13664374	dichloroacetic-acid	Pyruvate dehydrogenase kinase inhibitor		PDK1	Pyruvate dehydrogenase kinase inhibitor
355	39.22	cp	BRD-K98157055	SIB-1757	Glutamate receptor antagonist		GRM5	Glutamate receptor antagonist
356	39.21	cp	BRD-K68065987	MK-2206	AKT inhibitor		AKT1, AKT2, AKT3	AKT inhibitor
362	38.8	cp	BRD-K80970344	pyrrolidine-dithiocarbamate	NFkB pathway inhibitor		HSD11B1, RELA	NFkB pathway inhibitor
363	38.22	cp	BRD-K04887706	AKT-inhibitor-1-2	AKT inhibitor		AKT1, AKT2, AKT3	AKT inhibitor
364	38.02	cp	BRD-A84389633	tropanyl-3,5-dimethylbenzoate	Serotonin receptor antagonist			Serotonin receptor antagonist
365	37.96	cp	BRD-K20742498	RS-39604	Serotonin receptor antagonist		HTR4	Serotonin receptor antagonist
366	37.71	cp	BRD-A48237631	mitomycin-c	DNA alkylating agent			DNA alkylating agent, DNA inhibitor, DNA synthesis inhibitor
368	37.64	cp	BRD-A45889380	mepacrine	Cytokine production inhibitor		TP53, AKT1, MTOR, NFKB1, PLA2G1B, PLA2G2A, PLA2G2D, PLA2G4A, PLA2G6, PLCL1	Cytokine production inhibitor, NFkB pathway inhibitor, TP53 activator
371	37.51	cp	BRD-K17705806	JTC-801	Opioid receptor antagonist		OPRL1	Opioid receptor antagonist
373	37.15	cp	BRD-A15297126	fluocinonide	Glucocorticoid receptor agonist		NR3C1, SERPINA6, SMO	Glucocorticoid receptor agonist
374	37.1	cp	BRD-K83289131	CAY-10618	NAMPT inhibitor		NAMPT	NAMPT inhibitor
376	36.97	cp	BRD-K68873215	phosphodiesterase-V-inhibitor-II	Phosphodiesterase inhibitor		PDE5A	Phosphodiesterase inhibitor
377	36.87	cp	BRD-K87049188	fusaric-acid	Dopamine beta hydroxylase inhibitor		DBH	Dopamine beta hydroxylase inhibitor
382	36.54	cp	BRD-K82135108	elesclomol	Oxidative stress inducer		TOP2A	Oxidative stress inducer
385	36.2	cp	BRD-K32584078	BML-257	AKT inhibitor		AKT1	AKT inhibitor, HCV inhibitor
390	35.95	cp	BRD-K85090592	pilocarpine	Acetylcholine receptor agonist		CHRM3, CHRM1, CHRM2, CHRM4, CHRM5	Acetylcholine receptor agonist
391	35.65	cp	BRD-K92301463	16,16-dimethylprostaglandin-e2	Prostanoid receptor agonist		HPGD	Prostanoid receptor agonist
392	35.48	cp	BRD-K78838262	austricine	Hypolipidemic			Hypolipidemic
393	35.39	cp	BRD-A70731303	avrainvillamide-analog-5	nucleophosmin inhibitor		NPM1	nucleophosmin inhibitor
398	35.03	cp	BRD-K51816706	oxindole-I	VEGFR inhibitor		AKT1, KDR, PDPK1, RET	VEGFR inhibitor
400	34.95	cp	BRD-K19796430	erismodegib	Smoothened receptor antagonist		SMO	Smoothened receptor antagonist
411	33.95	cp	BRD-K85030058	benactyzine	Acetylcholine receptor antagonist			Acetylcholine receptor antagonist
412	33.93	cp	BRD-K67439147	SIB-1893	Glutamate receptor antagonist		GRM5, GRM4	Glutamate receptor antagonist
414	33.73	cp	BRD-K09549677	mibefradil	T-type calcium channel blocker		CACNA1G, CACNA1H, CACNA1C, CACNA1I, ANO1, CACNA1D, CACNA1F, CACNA1S, CACNB1, CACNB2, CACNB3, CACNB4, CATSPER1, CATSPER2, CATSPER3, CATSPER4, CYP3A5, CYP3A7, SCN2A, SCN4A, SCN5A, SCN9A	T-type calcium channel blocker
416	33.49	cp	BRD-K69032158	diprotin-a	Dipeptidyl peptidase inhibitor		DPP4	Dipeptidyl peptidase inhibitor
421	32.75	cp	BRD-K20287671	SU-4312	PDGFR receptor inhibitor		KDR, PDGFRB	PDGFR receptor inhibitor, Tyrosine kinase inhibitor, VEGFR inhibitor
428	32.3	cp	BRD-K62289640	lylamine	Cannabinoid receptor agonist		CNR1	Cannabinoid receptor agonist
430	32.21	cp	BRD-K93080877	Ala-Ala-Phe-CMK	Tripeptidyl peptidase inhibitor		TPP2	Tripeptidyl peptidase inhibitor
431	32.11	cp	BRD-A52660433	tetrindole	Monoamine oxidase inhibitor		MAOA	Monoamine oxidase inhibitor
433	31.83	cp	BRD-K17674993	diflorasone	Corticosteroid agonist		NR3C1, PLA2G1B	Corticosteroid agonist, Glucocorticoid receptor agonist, Cytochrome P450 inhibitor, Immunosuppressant
436	31.54	cp	BRD-K63874012	thioperamide	Histamine receptor antagonist		HRH3, HRH4	Histamine receptor antagonist
439	31.04	cp	BRD-A20697603	thiostrepton	FOXM1 inhibitor		FOXM1	FOXM1 inhibitor, Protein synthesis inhibitor
440	30.97	cp	BRD-K13646352	midostaurin	FLT3 inhibitor		FLT3, KIT, CCNB1, FLT1, KDR, PDGFRB, PRKCA, PRKCG, VEGFA	FLT3 inhibitor, KIT inhibitor, PKC inhibitor
444	30.76	cp	BRD-K30240666	clemastine	Histamine receptor antagonist		HRH1	Histamine receptor antagonist
448	30.47	cp	BRD-K97810537	beclometasone	Glucocorticoid receptor agonist		NR3C1, CYP3A5, GPR97, SERPINA6	Glucocorticoid receptor agonist, Immunosuppressant
449	30.32	cp	BRD-K02526760	QS-11	ARFGAP inhibitor		ARFGAP1	ARFGAP inhibitor
450	30.13	cp	BRD-A18763547	BAX-channel-blocker	Cytochrome C release inhibitor		BAX	Cytochrome C release inhibitor
454	30.02	cp	BRD-A52282606	lacidipine	Calcium channel blocker		CACNA1C	Calcium channel blocker
459	29.99	cp	BRD-K56700933	phenethyl-isothiocyanate	Antineoplastic		CYP2E1	Antineoplastic
463	29.81	cp	BRD-A20589515	dihydroxyphenylglycine	Glutamate receptor agonist		GRM1	Glutamate receptor agonist
470	29.49	cp	BRD-K53913732	SB-408124	Orexin receptor antagonist		HCRTR1, HCRTR2	Orexin receptor antagonist
472	29.28	cp	BRD-K82823804	SA-792987	PKC inhibitor		WEE1	PKC inhibitor
473	29.18	cp	BRD-A61856038	tremulacin	Lipoxygenase inhibitor			Lipoxygenase inhibitor
474	29.15	cp	BRD-A23683907	NAS-181	Serotonin receptor antagonist		HTR1B	Serotonin receptor antagonist
476	29.02	cp	BRD-K51485625	ritonavir	HIV protease inhibitor		CYP3A4, CYP1A2, CYP2B6, CYP2C19, CYP3A5, CYP3A7	HIV protease inhibitor
478	28.83	cp	BRD-K06750613	GSK-1059615	PI3K inhibitor		PIK3CA, PIK3CG	PI3K inhibitor
479	28.83	cp	BRD-K49448285	bisindolylmaleimide	CDK inhibitor		CCND1, CDK4, LRRK2, PDPK1, PIM1, PRKCA, PRKCB, PRKCI, PRKCZ	CDK inhibitor
480	28.82	cp	BRD-K97309399	thiothixene	Dopamine receptor antagonist		HTR2A, DRD1, DRD2, HRH1	Dopamine receptor antagonist
482	28.78	cp	BRD-A18579359	wiskostatin	Neural Wiskott-Aldrich syndrome protein inhibitor		WAS, WASL	Neural Wiskott-Aldrich syndrome protein inhibitor
483	28.74	cp	BRD-K59419204	AM-281	Cannabinoid receptor antagonist		CNR1, CNR2, GPR55	Cannabinoid receptor antagonist
487	28.49	cp	BRD-A82590476	SDZ-NKT-343	Tachykinin antagonist		TACR1	Tachykinin antagonist
488	28.46	cp	BRD-K76064317	tyrphostin-AG-1296	FLT3 inhibitor		FLT3	FLT3 inhibitor
490	28.3	cp	BRD-K67578145	GDC-0879	RAF inhibitor		BRAF	RAF inhibitor
491	28.22	cp	BRD-K30697463	desoximetasone	Glucocorticoid receptor agonist		NR3C1, PLA2G1B	Glucocorticoid receptor agonist
494	28.03	cp	BRD-K35531059	molsidomine	Guanylyl cyclase activator		GUCY1A3	Guanylyl cyclase activator
497	27.77	cp	BRD-K68143200	SA-792541	CDC inhibitor		CASP3, CDC25A, CDC25B	CDC inhibitor
501	27.41	cp	BRD-K17868609	BRL-54443	Serotonin receptor agonist		HTR1E, HTR1F	Serotonin receptor agonist
504	27.17	cp	BRD-K18194590	mephentermine	Adrenergic receptor agonist		ADRA1A, ADRA1B, ADRA1D, ADRA2A, ADRA2B, ADRA2C, ADRB1, ADRB2, ADRB3	Adrenergic receptor agonist
507	27.13	cp	BRD-K76840893	RS-17053	Adrenergic receptor antagonist		ADRA1A, ADRA1D	Adrenergic receptor antagonist
512	26.75	cp	BRD-A42628519	iopanoic-acid	Radiopaque medium			Radiopaque medium
514	26.53	cp	BRD-A25775766	securinine	GABA receptor antagonist		GABRA1	GABA receptor antagonist, TP53 activator
515	26.42	cp	BRD-K52522949	NCH-51	HDAC inhibitor		HDAC1, HDAC10, HDAC11, HDAC2, HDAC3, HDAC4, HDAC5, HDAC6, HDAC7, HDAC8, HDAC9	HDAC inhibitor
522	25.8	cp	BRD-K60219430	serdemetan	MDM inhibitor		MDM2	MDM inhibitor
523	25.6	cp	BRD-K37991163	paroxetine	Selective serotonin reuptake inhibitor (SSRI)		SLC6A4, CHRM1, CHRM2, CHRM3, CHRM4, CHRM5, HTR2A, SLC6A2	Selective serotonin reuptake inhibitor (SSRI)
524	25.42	cp	BRD-A41519720	ezetimibe	Niemann-Pick C1-like 1 protein antagonist		NPC1L1, ANPEP, SOAT1	Niemann-Pick C1-like 1 protein antagonist, Cholesterol inhibitor
532	25.06	cp	BRD-K60623809	SU-11652	Tyrosine kinase inhibitor		KDR, PDGFRB, CAMK1G, FGF2, FGFR1, FLT1, KIT, PDGFRA	Tyrosine kinase inhibitor
533	25.03	cp	BRD-K17743697	KB-R7943	Sodium/calcium exchange inhibitor		SLC8A1, TRPC3, TRPC5, TRPC6	Sodium/calcium exchange inhibitor
537	24.83	cp	BRD-A27489425	rolitetracycline	Bacterial 30S ribosomal subunit inhibitor			Bacterial 30S ribosomal subunit inhibitor
539	24.74	cp	BRD-K12906962	dichlorobenzamil	Sodium/calcium exchange inhibitor			Sodium/calcium exchange inhibitor
542	24.64	cp	BRD-K26664453	cytochalasin-b	Microtubule inhibitor		ACTB	Microtubule inhibitor
543	24.63	cp	BRD-K49049886	CGS-15943	Adenosine receptor antagonist		ADORA1, ADORA2A, ADORA2B, ADORA3	Adenosine receptor antagonist
544	24.59	cp	BRD-A06390036	hydroquinidine	Antiarrhythmic			Antiarrhythmic
545	24.53	cp	BRD-K04853698	LDN-193189	Serine/threonine kinase inhibitor		ACVR1, BMPR1A	Serine/threonine kinase inhibitor
546	24.48	cp	BRD-K66093087	FGIN-1-43	Benzodiazepine receptor agonist		TSPO	Benzodiazepine receptor agonist
547	24.34	cp	BRD-K69650333	idarubicin	Topoisomerase inhibitor		TOP2A	Topoisomerase inhibitor
548	24.32	cp	BRD-K77908580	entinostat	HDAC inhibitor		HDAC1, HDAC2, HDAC3, HDAC9	HDAC inhibitor
549	24.31	cp	BRD-A92177080	betamethasone	Glucocorticoid receptor agonist		NR3C1	Glucocorticoid receptor agonist
553	23.93	cp	BRD-A06352508	SB-218078	CHK inhibitor		CHEK1	CHK inhibitor
555	23.86	cp	BRD-K15025317	BAY-11-7821	NFkB pathway inhibitor		RELA	NFkB pathway inhibitor
558	23.61	cp	BRD-K02404261	caffeine	Adenosine receptor antagonist		ADORA1, ADORA2A, ADORA2B, ATM, ITPR1, RYR1, ADORA3, ATR, ITPR2, ITPR3, PDE10A, PDE11A, PDE1A, PDE1B, PDE1C, PDE2A, PDE3A, PDE3B, PDE4A, PDE4B, PDE4C, PDE4D, PDE5A, PDE6A, PDE6B, PDE6C, PDE7A, PDE7B, PDE8A, PDE8B, PDE9A, PIK3CA, PIK3CB, PIK3CD, PRKDC, RYR2, RYR3	Adenosine receptor antagonist, Diuretic, Phosphodiesterase inhibitor
563	23.29	cp	BRD-K24576554	AT-9283	JAK inhibitor		AURKA, AURKB, ABL1, BCR, FLT3, JAK2, JAK3, RPS6KA6, STK17A	JAK inhibitor, Aurora kinase inhibitor, ABL inhibitor, BCR-ABL kinase inhibitor, FLT3 inhibitor, Mitotic inhibitor, Protein kinase inhibitor
565	23.14	cp	BRD-K39120595	bithionol	Autotaxin inhibitor		ESR1, ESR2, MCL1	Autotaxin inhibitor
570	22.91	cp	BRD-A15010982	HU-211	Glutamate receptor antagonist		CNR1, CNR2, GLRA1, GLRA2, GLRA3, GPR55, GRIN1, NFKB1	Glutamate receptor antagonist
573	22.68	cp	BRD-A10715913	sulpiride	Dopamine receptor antagonist		DRD2, CA7, DRD3, CA1, CA12	Dopamine receptor antagonist
574	22.66	cp	BRD-K50168500	canertinib	EGFR inhibitor		EGFR, ERBB2, ERBB4, AKT1	EGFR inhibitor
576	22.51	cp	BRD-A25143711	hydrocortisone	Glucocorticoid receptor agonist		ANXA1, NOS2, NR3C1, NR3C2	Glucocorticoid receptor agonist
577	22.49	cp	BRD-A11678676	wortmannin	PI3K inhibitor		PIK3CA, PIK3CG, PLK1, ATM, ATR, MTOR, PI4KA, PI4KB, PIK3CD, PIK3R1, PLK3, PRKDC	PI3K inhibitor
578	22.43	cp	BRD-K41731458	triclosan	Enoyl-[acyl-carrier-protein] reductase [NADH] inhibitor		DNMT1	Enoyl-[acyl-carrier-protein] reductase [NADH] inhibitor
580	22.4	cp	BRD-A98283014	calmidazolium	Calcium channel blocker		ATP2B1, PDE1A	Calcium channel blocker, Calmodulin antagonist
586	22.13	cp	BRD-M16762496	PIK-75	DNA protein kinase inhibitor		PIK3CA, PIK3CB, PIK3CD, PIK3CG, PRKDC	DNA protein kinase inhibitor, PI3K inhibitor
597	21.69	cp	BRD-A68723818	brompheniramine	Histamine receptor antagonist		HRH1, CHRM1, CHRM2, CHRM3, CHRM4, CHRM5	Histamine receptor antagonist
598	21.68	cp	BRD-K24132293	piperlongumine	Glutathione transferase inhibitor			Glutathione transferase inhibitor
603	21.38	cp	BRD-K38003476	clocortolone	Glucocorticoid receptor agonist		NR3C1, PLA2G1B	Glucocorticoid receptor agonist, Steroid
604	21.33	cp	BRD-K65331431	retinyl	vitamin analog			vitamin analog
609	21.07	cp	BRD-K26241953	piceatannol	SYK inhibitor		ATP5A1, ATP5B, ATP5C1, IRF3, PTGS2, SIRT1, SYK, TYR	SYK inhibitor
621	20.43	cp	BRD-A56987319	SQ-22536	Adenylyl cyclase inhibitor		ADCY1, ADCY5	Adenylyl cyclase inhibitor
623	20.33	cp	BRD-K36737713	AG-957	Protein tyrosine kinase inhibitor		ABL1, EGFR	Protein tyrosine kinase inhibitor
629	20.18	cp	BRD-K08554278	bisbenzimide	DNA binding agent		BCL2L1, TOP1	DNA binding agent
631	20.06	cp	BRD-K88625236	nonoxynol-9	Membrane integrity inhibitor			Membrane integrity inhibitor
638	19.85	cp	BRD-K64857848	XMD-885	Leucine rich repeat kinase inhibitor		LRRK2, MAPK7	Leucine rich repeat kinase inhibitor, MAP kinase inhibitor
640	19.73	cp	BRD-K57179821	crotamiton	Antipruritic			Antipruritic
641	19.71	cp	BRD-K64341947	CFM-1571	Guanylate cyclase activator			Guanylate cyclase activator
642	19.7	cp	BRD-K94144010	cotinine	Nicotine metabolite			Nicotine metabolite
646	19.52	cp	BRD-A62071884	siguazodan	Phosphodiesterase inhibitor		PDE3A	Phosphodiesterase inhibitor
647	19.5	cp	BRD-A16934955	nalbuphine	Opioid receptor agonist		OPRD1, OPRK1, OPRM1	Opioid receptor agonist, Opioid receptor antagonist
649	19.48	cp	BRD-K63165456	norcyclobenzaprine	Adrenergic receptor agonist		HTR2A	Adrenergic receptor agonist, Serotonin receptor antagonist
651	19.39	cp	BRD-K21680192	mitoxantrone	Topoisomerase inhibitor		TOP2A, PIM1	Topoisomerase inhibitor
658	19.03	cp	BRD-K60174629	z-prolyl-prolinal	Prolyl endopeptidase inhibitor		PREP	Prolyl endopeptidase inhibitor
659	19.02	cp	BRD-K12502280	TG-101348	FLT3 inhibitor		JAK2, FLT3, BRD4, JAK1, JAK3, RET, TYK2	FLT3 inhibitor, JAK inhibitor
660	19.02	cp	BRD-K94441233	mevastatin	HMGCR inhibitor		HMGCR	HMGCR inhibitor
668	18.68	cp	BRD-M00539986	formoterol	Adrenergic receptor agonist		ADRB2, CYP2C19	Adrenergic receptor agonist
669	18.65	cp	BRD-K51018020	VAMA-37	DNA dependent protein kinase inhibitor		PRKDC	DNA dependent protein kinase inhibitor
672	18.59	cp	BRD-K35430135	SR-59230A	Adrenergic receptor antagonist		ADRB3, ADRB1, ADRB2	Adrenergic receptor antagonist
676	18.17	cp	BRD-A65597028	RX-821002	Adrenergic receptor antagonist		ADRA2A, ADRA2B, ADRA2C, ADRA1A, ADRA1B, ADRA1D	Adrenergic receptor antagonist
680	18.03	cp	BRD-K46056750	AZD-7762	CHK inhibitor		CHEK1, CHEK2	CHK inhibitor
681	18	cp	BRD-A26097136	bulleyaconitine-a	Non-opiod analgesic			Non-opiod analgesic
684	17.98	cp	BRD-K22010301	JLK-6	Gamma secretase inhibitor		PSEN1	Gamma secretase inhibitor, Anti-amyloidogenic
685	17.98	cp	BRD-K05653692	DL-PDMP	Glucosyltransferase inhibitor		ASAH1, UGCG	Glucosyltransferase inhibitor
686	17.96	cp	BRD-K19533706	tranilast	Angiogenesis inhibitor		HPGDS, HRH1, IDO1, IFNG, IL10, IL2, IL4, SLC22A12, TGFB1, TNF, TRPV2	Angiogenesis inhibitor
692	17.87	cp	BRD-A83937277	mephenytoin	Hydantoin antiepileptic		SCN5A, CYP2C19	Hydantoin antiepileptic
693	17.72	cp	BRD-A78360835	cercosporin	Photoactivated toxin			Photoactivated toxin
694	17.7	cp	BRD-K16406336	methylene-blue	Guanylyl cyclase inhibitor		ACHE, MAPT	Guanylyl cyclase inhibitor, Monoamine oxidase inhibitor, Nitric oxide production inhibitor, Tau aggregation inhibitor
699	17.54	cp	BRD-K59469039	AG-879	Angiogenesis inhibitor		ERBB2, KDR, NTRK1	Angiogenesis inhibitor, Tyrosine kinase inhibitor, VEGFR inhibitor
700	17.53	cp	BRD-K96809896	SKF-86002	p38 MAPK inhibitor		ALOX5, MAPK14	p38 MAPK inhibitor
702	17.4	cp	BRD-A10969569	ambelline	Plant alkaloid			Plant alkaloid
703	17.39	cp	BRD-K39111395	BCL2-inhibitor	BCL inhibitor		BCL2	BCL inhibitor
708	17.26	cp	BRD-K62965247	tipifarnib-P2	farnesyltransferase inhibitor		FNTA, FNTB	farnesyltransferase inhibitor
709	17.11	cp	BRD-A67438293	treprostinil	Prostacyclin analog		PTGIR, CYP2C8, P2RY12, PPARD, PTGDR, PTGER1, PTGER2, PTGER3, PTGER4	Prostacyclin analog
716	16.89	cp	BRD-K04548931	pidorubicine	Topoisomerase inhibitor		TOP2A	Topoisomerase inhibitor
718	16.86	cp	BRD-A16754160	ampicillin	Bacterial cell wall synthesis inhibitor		SLC15A1	Bacterial cell wall synthesis inhibitor
721	16.72	cp	BRD-K33882852	ZK-93423	Benzodiazepine receptor agonist		GABRA1, GABRA2, GABRA3, GABRA5, GABRB2, GABRG2	Benzodiazepine receptor agonist
722	16.69	cp	BRD-K24201553	SB-269970	Serotonin receptor antagonist		HTR7	Serotonin receptor antagonist
723	16.69	cp	BRD-K03981224	ethisterone	Progestogen hormone		TYR	Progestogen hormone
725	16.63	cp	BRD-A13188892	doxazosin	Adrenergic receptor antagonist		ADRA1D, ADRA1A, ADRA1B, CYP2C19, KCNH2, KCNH6, KCNH7	Adrenergic receptor antagonist
731	16.36	cp	BRD-K52394958	GR-159897	Tachykinin antagonist		TACR2, TAC1	Tachykinin antagonist
744	15.67	cp	BRD-K27141178	SB-203186	Serotonin receptor antagonist		HTR4	Serotonin receptor antagonist
754	15.22	cp	BRD-A43849199	karakoline	Phytotoxin			Phytotoxin
756	15.19	cp	BRD-A11813248	AM-92016	Potassium channel blocker		GRIN1, GRIN2B	Potassium channel blocker
757	15.08	cp	BRD-K13211965	L-741742	Dopamine receptor antagonist		DRD4, DRD3, SCN1A, SCN3A	Dopamine receptor antagonist
760	14.96	cp	BRD-K05977823	tenovins	SIRT inhibitor		SIRT1, SIRT2	SIRT inhibitor, TP53 activator
761	14.93	cp	BRD-K63265447	docetaxel	Tubulin inhibitor		TUBB, BCL2, MAP2, MAP4, MAPT, NR1I2, TUBB1	Tubulin inhibitor
763	14.89	cp	BRD-A41692738	TGX-221	PI3K inhibitor		PIK3CB, PIK3CD	PI3K inhibitor
765	14.85	cp	BRD-A67862938	naftidrofuryl	Adrenergic receptor antagonist			Adrenergic receptor antagonist
766	14.83	cp	BRD-K48735772	PD-158780	EGFR inhibitor		EGFR	EGFR inhibitor
768	14.74	cp	BRD-K52075715	oxibendazole	Tubulin inhibitor		TUBB, TUBB4B	Tubulin inhibitor
769	14.72	cp	BRD-A70268693	PG-9	Acetylcholine receptor agonist			Acetylcholine receptor agonist
773	14.59	cp	BRD-K57631554	aminolevulinic-acid	Oxidizing agent		ALAD	Oxidizing agent
775	14.49	cp	BRD-A35588707	teniposide	Topoisomerase inhibitor		TOP2A, CYP3A5	Topoisomerase inhibitor
778	14.37	cp	BRD-K49027941	PSB-1115	Adenosine receptor antagonist		ADORA2B, ADORA1, ADORA3	Adenosine receptor antagonist
780	14.33	cp	BRD-A15079084	phorbol-12-myristate-13-acetate	PKC activator		CD4, KCNT2, PRKCA, TRPV4	PKC activator
784	14	cp	BRD-A66927094	nemonapride	Dopamine receptor antagonist		DRD2, DRD3, DRD4	Dopamine receptor antagonist
785	13.97	cp	BRD-A49765801	fludroxycortide	Glucocorticoid receptor agonist		NR3C1, SERPINA6	Glucocorticoid receptor agonist
788	13.88	cp	BRD-K64517075	heliomycin	ATP synthase inhibitor			ATP synthase inhibitor
789	13.83	cp	BRD-K81169441	cerivastatin	HMGCR inhibitor		HMGCR, CYP2C8, CYP3A5	HMGCR inhibitor
790	13.79	cp	BRD-A85587465	bemesetron	Serotonin receptor antagonist		HTR3A, HTR3B	Serotonin receptor antagonist
791	13.79	cp	BRD-A13133631	fluorometholone	Glucocorticoid receptor agonist		NR3C1	Glucocorticoid receptor agonist
793	13.67	cp	BRD-K50464341	berbamine	Calmodulin antagonist		CALM1	Calmodulin antagonist
794	13.66	cp	BRD-K93258693	GW-9662	PPAR receptor antagonist		PPARG, NCOA2, RXRA	PPAR receptor antagonist
797	13.56	cp	BRD-K92678294	irilin-a	Isoflavone			Isoflavone
798	13.49	cp	BRD-K15791587	L-733060	Tachykinin antagonist		TACR1	Tachykinin antagonist
799	13.48	cp	BRD-K91900765	VX-745	p38 MAPK inhibitor		MAPK14, MAPK11, MAPK12	p38 MAPK inhibitor
801	13.47	cp	BRD-K44849676	capsazepine	TRPV agonist		TRPV1, TRPV4	TRPV agonist
803	13.43	cp	BRD-K40213712	SAL-1	Adenosine receptor antagonist		ADORA2B, ADORA2A	Adenosine receptor antagonist
804	13.41	cp	BRD-A35108200	dexamethasone	Glucocorticoid receptor agonist		ANXA1, CYP3A4, CYP3A5, NOS2, NR0B1, NR3C1, NR3C2	Glucocorticoid receptor agonist
814	13.21	cp	BRD-A65671304	candesartan	Angiotensin receptor antagonist		AGTR1, AGTR2	Angiotensin receptor antagonist
820	13.11	cp	BRD-K50387473	XMD-892	MAP kinase inhibitor		MAPK7, DCLK2, LRRK2, PLK4, TNK1	MAP kinase inhibitor
821	13.1	cp	BRD-A87479750	tenidap	Cyclooxygenase inhibitor		ALOX5, KCNJ4, PTGS1	Cyclooxygenase inhibitor
824	13	cp	BRD-A79803969	memantine	Glutamate receptor antagonist		GRIN1, CHRFAM7A, CYP2E1, DRD2, GRIN2A, GRIN2B, GRIN3A, HTR3A	Glutamate receptor antagonist
825	12.97	cp	BRD-A95696066	nisoxetine	Norepinephrine reuptake inhibitor		SLC6A2, SLC6A3, SLC6A4	Norepinephrine reuptake inhibitor
826	12.89	cp	BRD-K94887716	TFMPP	Serotonin receptor agonist			Serotonin receptor agonist, Serotonin receptor antagonist
831	12.7	cp	BRD-A97739905	ketoprofen	Cyclooxygenase inhibitor		PTGS2, PTGS1, CXCR1, SLC5A8	Cyclooxygenase inhibitor
833	12.64	cp	BRD-K54411430	robustic-acid	cAMP inhibitor			cAMP inhibitor
834	12.64	cp	BRD-K47150025	KI-8751	VEGFR inhibitor		KDR	VEGFR inhibitor, KIT inhibitor, PDGFR receptor inhibitor
835	12.61	cp	BRD-K17953061	staurosporine	PKC inhibitor		CDK2, GSK3B, CAMK2B, CDK1, CDK5, CHEK1, CHRM1, CHRM2, CHRM4, CSK, DAPK1, GPR35, IKBKB, ITK, LCK, LRRK2, MAP2K4, MAP2K6, MAPKAPK2, PAK2, PDPK1, PHKG2, PIK3CG, PIM1, PKN1, PRKACB, PRKCI, PRKCQ, RPS6KA1, STK3, SYK, TNIK, ZAP70	PKC inhibitor
836	12.44	cp	BRD-K14221570	benzopurpurin-4b	HIV entry inhibitor			HIV entry inhibitor
842	12.17	cp	BRD-K01649396	indatraline	Norepinephrine transporter inhibitor		SLC6A2, SLC6A3, SLC6A4	Norepinephrine transporter inhibitor
846	12.08	cp	BRD-A41145729	methoprene-acid	Retinoid receptor agonist		NCOA2, NR1H3, RXRA, RXRB	Retinoid receptor agonist
848	11.99	cp	BRD-K51805276	temefos	Cholinesterase inhibitor			Cholinesterase inhibitor
849	11.98	cp	BRD-K11927976	ER-27319	Mediator release inhibitor		SYK	Mediator release inhibitor, SYK inhibitor
852	11.93	cp	BRD-A41301928	bongkrek-acid	Mitochondrial ADP, ATP translocase inhibitor		SLC25A4	Mitochondrial ADP, ATP translocase inhibitor
854	11.85	cp	BRD-K13810148	givinostat	HDAC inhibitor		HDAC2, HDAC1, HDAC3, HDAC4, HDAC5, HDAC6, HDAC7, HDAC8, HDAC9, IL1B, IL1R2, IL6R, TNF	HDAC inhibitor
858	11.72	cp	BRD-K98548675	parthenolide	NFkB pathway inhibitor		ADIPOR2, IKBKB, RELA	NFkB pathway inhibitor, Adiponectin receptor agonist
861	11.65	cp	BRD-A62890442	3-methyl-GABA	GABA aminotransferase activator			GABA aminotransferase activator
864	11.55	cp	BRD-K32744045	disulfiram	Aldehyde dehydrogenase inhibitor		ALDH2, ALDH1A2, ALDH5A1, ALDH7A1, CYP2E1, DBH, DNMT1, TRPA1	Aldehyde dehydrogenase inhibitor, TRPV agonist, DNA methyltransferase inhibitor
866	11.49	cp	BRD-K39569857	avrainvillamide-analog-3	nucleophosmin inhibitor		NPM1	nucleophosmin inhibitor
869	11.41	cp	BRD-K40887525	ritanserin	Serotonin receptor antagonist		HTR2A, HTR2C, HTR2B, ADRA1A, ADRA1B, ADRA1D, HTR1A, HTR1B, HTR1D, HTR5A, HTR6, HTR7	Serotonin receptor antagonist
872	11.37	cp	BRD-K68402494	ML-9	Myosin light chain kinase inhibitor		MLCK, TRPC6, PKA, PKC	Myosin light chain kinase inhibitor
876	11.29	cp	BRD-A20126139	medrysone	Glucocorticoid receptor agonist		NR3C1	Glucocorticoid receptor agonist
880	11.21	cp	BRD-A49225603	alimemazine	Histamine receptor agonist		HRH1	Histamine receptor agonist
883	11.09	cp	BRD-K59369769	tozasertib	Aurora kinase inhibitor		AURKA, AURKB, ABL1, AURKC, BCR, FLT3, JAK2, DDR2, LCK	Aurora kinase inhibitor, BCR-ABL kinase inhibitor, FLT3 inhibitor, JAK inhibitor
884	11.08	cp	BRD-A15131297	benazepril	ACE inhibitor		ACE	ACE inhibitor
885	10.97	cp	BRD-A16694057	bisphenol-a	PPAR receptor antagonist		AR, ESR2, ESRRG, PPARG	PPAR receptor antagonist
888	10.92	cp	BRD-A83431637	resmethrin	Cytochrome P450 inhibitor			Cytochrome P450 inhibitor
889	10.92	cp	BRD-K43290182	Ro-04-6790	Serotonin receptor antagonist		HTR6	Serotonin receptor antagonist
891	10.85	cp	BRD-K39391626	ethylestrenol	Progesterone receptor agonist		AR	Progesterone receptor agonist
896	10.74	cp	BRD-A07765530	epinephrine	carbonic anhydrase activator		ADRA1A, ADRA1B, ADRA1D, ADRA2A, ADRA2B, ADRA2C, ADRB1, ADRB2, ADRB3, PAH, TNF	carbonic anhydrase activator
898	10.7	cp	BRD-A39390670	rabeprazole	ATPase inhibitor		ATP4A, CYP2C19	ATPase inhibitor, Gastrin inhibitor
902	10.57	cp	BRD-K94919853	10H-phenothiazin-10-yl)(p-tolyl)methanone	Butyrylcholinesterase inhibitor		BCHE	Butyrylcholinesterase inhibitor
903	10.56	cp	BRD-K10177585	PSB-11	Adenosine receptor antagonist		ADORA3, ADORA1, ADORA2A	Adenosine receptor antagonist
905	10.54	cp	BRD-K08219523	5-nonyloxytryptamine	Serotonin receptor agonist		HTR1B, HTR1D	Serotonin receptor agonist
910	10.43	cp	BRD-K29173907	isoflupredone	Glucocorticoid receptor agonist		NR3C1	Glucocorticoid receptor agonist
912	10.39	cp	BRD-K27665173	D-64406	PDGFR receptor inhibitor		FLT3, PDGFRA, PDGFRB	PDGFR receptor inhibitor
913	10.38	cp	BRD-K48932581	cetraxate	Mucus protecting agent		GAST	Mucus protecting agent
917	10.18	cp	BRD-A75478957	PD-166793	Metalloproteinase inhibitor		MMP13, MMP2, MMP3	Metalloproteinase inhibitor, Collagenase inhibitor
921	10.07	cp	BRD-K14618467	IKK-16	IKK inhibitor		IKBKB	IKK inhibitor
922	10.07	cp	BRD-K43468059	byssochlamic-acid	Mycotoxin			Mycotoxin
929	9.77	cp	BRD-K05181463	L-741626	Dopamine receptor antagonist		DRD2, DRD3, DRD4, HTR2A, HTR2B	Dopamine receptor antagonist
940	9.51	cp	BRD-K29178788	dictamnine	Furoquinoline alkaloid			Furoquinoline alkaloid
942	9.48	cp	BRD-A77050075	heraclenol	Vitamin K antagonist			Vitamin K antagonist
943	9.44	cp	BRD-K50836978	purvalanol-a	CDK inhibitor		CDK1, CDK2, CDK4, CDK5, CCND1, CCNE1, CSNK1G3, RPS6KA1, SRC	CDK inhibitor, DYRK inhibitor
947	9.37	cp	BRD-K99964838	bosutinib	ABL inhibitor		ABL1, SRC, BCR, CAMK2G, LYN, CAMK1D, CDK2, FRK, FYN, HCK, MAP2K1, MAP2K2, MAP3K2, MAP4K5, STK10, STK24, STK4, TNK2, TXK	ABL inhibitor, BCR-ABL kinase inhibitor, SRC inhibitor
948	9.35	cp	BRD-A06352418	terfenadine	Histamine receptor antagonist		HRH1, KCNH2, CHRM1, CHRM2, CHRM3, CHRM4, CHRM5, KCNH1	Histamine receptor antagonist
951	9.24	cp	BRD-K88868628	iodoacetic-acid	Cysteine peptidase inhibitor			Cysteine peptidase inhibitor
957	9.14	cp	BRD-K45479396	BP-554	Serotonin receptor agonist		HTR1A	Serotonin receptor agonist
958	9.13	cp	BRD-K77987382	mebendazole	Tubulin inhibitor		TUBA1A, TUBB, TUBB4B	Tubulin inhibitor
964	9.02	cp	BRD-K55930204	phenytoin	Hydantoin antiepileptic		ABCB1, CYP2B6, CYP2C19, CYP3A4, SCN1A, SCN2A, SCN5A	Hydantoin antiepileptic
965	8.98	cp	BRD-A83892713	rifampicin	RNA polymerase inhibitor		NR1I2, ABCB1, CYP2B6, CYP2C19, CYP2C8, CYP3A4, CYP3A5, SLCO1A2, SLCO1B1, SLCO1B3	RNA polymerase inhibitor
967	8.97	cp	BRD-K83508485	FK-888	Tachykinin antagonist		TACR1, TACR2	Tachykinin antagonist
968	8.96	cp	BRD-K95785537	PP-2	SRC inhibitor		SRC, LCK, ABL1, LYN, RIPK2	SRC inhibitor
971	8.88	cp	BRD-K66412701	pazufloxacin	Topoisomerase inhibitor			Topoisomerase inhibitor
972	8.85	cp	BRD-K15409150	penfluridol	T-type calcium channel blocker		CACNA1G, DRD1, DRD2	T-type calcium channel blocker
973	8.85	cp	BRD-K05737787	isoeugenol	Nitric oxide production inhibitor			Nitric oxide production inhibitor
974	8.84	cp	BRD-K72895815	SSR-69071	Leukocyte elastase inhibitor		ELANE	Leukocyte elastase inhibitor
976	8.78	cp	BRD-A17535965	gelsemine	Acetylcholine receptor antagonist		GLRA3	Acetylcholine receptor antagonist, Glycine receptor antagonist
977	8.75	cp	BRD-K56745457	azauridine	Antiviral			Antiviral
979	8.72	cp	BRD-K74195153	irsogladine	Phosphodiesterase inhibitor		PDE4A	Phosphodiesterase inhibitor
980	8.7	cp	BRD-K06543683	bisindolylmaleimide-ix	CDK inhibitor		SIRT1, AKT1, GSK3B, LCK, LRRK2, MAPK1, MAPK11, MAPK12, MAPK14, MAPK8, PRKCA, ROCK1, RPS6KB1, SIRT2	CDK inhibitor, PKC inhibitor
981	8.7	cp	BRD-K53959060	indirubin	CDK inhibitor		CDK1, CDK5, CCNE1, CDK2, CDK4, CDK5R1, CDK9, GSK3A, GSK3B, LCK, LRRK1, LRRK2	CDK inhibitor, Glycogen synthase kinase inhibitor, Leucine rich repeat kinase inhibitor, SRC inhibitor, Serum/glucocorticoid regulated kinase inhibitor
983	8.68	cp	BRD-A47598013	citalopram	Serotonin reuptake inhibitor		SLC6A4, SLC6A2	Serotonin reuptake inhibitor
984	8.67	cp	BRD-K16508793	diazepam	Benzodiazepine receptor agonist		GABRA1, GABRA2, GABRA3, GABRA5, ADRA1A, CYP2C19, GABRA4, GABRA6, GABRB1, GABRB2, GABRB3, GABRD, GABRE, GABRG1, GABRG2, GABRG3, GABRP, GABRQ, GABRR1, GABRR2, GABRR3, TSPO	Benzodiazepine receptor agonist
987	8.63	cp	BRD-K21672174	RO-28-1675	Glucokinase activator		GCK	Glucokinase activator
989	8.61	cp	BRD-K63550407	erythromycin	NFkB pathway inhibitor		CYP3A4, MLNR	NFkB pathway inhibitor
991	8.53	cp	BRD-K34098590	tienilic-acid	Sodium/potassium/chloride transporter inhibitor		CYP2C9, SLC12A1, SLC22A12	Sodium/potassium/chloride transporter inhibitor
995	8.42	cp	BRD-K41567364	SB-334867	Orexin receptor antagonist		HCRTR1, HCRTR2	Orexin receptor antagonist
999	8.37	cp	BRD-A34751532	homosalate	HSP inducer			HSP inducer
1003	8.3	cp	BRD-K95899059	LY-344864	Serotonin receptor agonist		HTR1F, HTR1A, HTR1B, HTR1D, HTR1E, HTR2A, HTR2B, HTR2C, HTR7	Serotonin receptor agonist
1008	8.18	cp	BRD-K23383398	T-0901317	LXR agonist		NR1H3, NR1H2, ABCA1, NCOA1, NCOA2, NR1I2, RORA, RORC, RXRB	LXR agonist, ABC transporter expression enhancer, ROR inverse agonist
1012	8.08	cp	BRD-K80325895	eicosadienoic-acid	-666			-666
1014	8.03	cp	BRD-K96263742	GW-7647	PPAR receptor agonist		PPARA	PPAR receptor agonist
1019	7.96	cp	BRD-K28863208	PNU-282987	Cholinergic receptor agonist		CHRNA7	Cholinergic receptor agonist
1021	7.9	cp	BRD-K62858456	lomerizine	Calcium channel blocker		ABCB1, CACNA1B, SCN5A	Calcium channel blocker
1025	7.76	cp	BRD-K93441486	diphemanil	Acetylcholine receptor antagonist		CHRM3	Acetylcholine receptor antagonist
1030	7.72	cp	BRD-K79437791	acetyl-farnesyl-cysteine	Inhibitor of methylation of endogenous isoprenylated proteins		PPARG	Inhibitor of methylation of endogenous isoprenylated proteins
1031	7.72	cp	BRD-K39621635	artemether	Antimalarial		ATP1A1, CYP2B6, CYP2C19, CYP3A5	Antimalarial
1036	7.65	cp	BRD-K73196317	urapidil	Adrenergic receptor antagonist		HTR1A	Adrenergic receptor antagonist
1038	7.61	cp	BRD-K31633810	DAU-5884	Acetylcholine receptor antagonist		CHRM1, CHRM3	Acetylcholine receptor antagonist
1040	7.55	cp	BRD-K36153907	KU-C103885	Cystic fibrosis transmembrane conductance regulator inhibitor			Cystic fibrosis transmembrane conductance regulator inhibitor
1042	7.55	cp	BRD-K11853856	PJ-34	PARP inhibitor		EEF2, PARP1, PARP15, PARP3	PARP inhibitor
1045	7.49	cp	BRD-A32836748	leu-enkephalin	Opioid receptor agonist		OPRD1, OPRM1	Opioid receptor agonist
1050	7.37	cp	BRD-K85119730	tolbutamide	ATP channel blocker		ABCC8, CYP2B6, CYP2C19, CYP2C8, KCNJ1, KCNJ11, KCNJ8	ATP channel blocker
1051	7.35	cp	BRD-K17075857	chloroxine	Opioid receptor antagonist		OPRK1	Opioid receptor antagonist
1056	7.27	cp	BRD-K43330982	JTE-013	Lysophospholipid receptor antagonist		S1PR2, P2RY10	Lysophospholipid receptor antagonist
1070	7.1	cp	BRD-A61470182	n-formylmethionylalanine	macrophage activator			macrophage activator
1078	7	cp	BRD-A37347161	BRL-52537	Opioid receptor agonist		OPRK1	Opioid receptor agonist
1080	6.92	cp	BRD-K37456065	VU-0365114-2	M5 modulator		CHRM5	M5 modulator
1082	6.89	cp	BRD-K14282469	LY-165163	Serotonin receptor antagonist		HTR1A, HTR1D	Serotonin receptor antagonist
1083	6.88	cp	BRD-K61323504	SB-225002	CC chemokine receptor antagonist		CXCR2	CC chemokine receptor antagonist
1085	6.87	cp	BRD-A70407468	PSB-36	Adenosine receptor antagonist		ADORA1, ADORA2A, ADORA2B, ADORA3	Adenosine receptor antagonist
1086	6.85	cp	BRD-K75699339	rizatriptan	Serotonin receptor agonist		HTR1D, HTR1B, HTR1F, HTR1A, HTR1E	Serotonin receptor agonist
1087	6.84	cp	BRD-K88701661	dimercaptosuccinic-acid	Chelating agent		DNMT1	Chelating agent
1088	6.82	cp	BRD-K95763993	trapidil	PDGFR receptor inhibitor		PDGFRA	PDGFR receptor inhibitor
1089	6.73	cp	BRD-K05658747	raltegravir	HIV integrase inhibitor			HIV integrase inhibitor
1097	6.59	cp	BRD-K12516989	zaprinast	Phosphodiesterase inhibitor		PDE5A, GPR35, PDE1A, PDE4D, PDE9A	Phosphodiesterase inhibitor
1098	6.59	cp	BRD-A31007383	SDZ-WAG-994	Adenosine receptor agonist		ADORA1	Adenosine receptor agonist
1102	6.48	cp	BRD-K10136726	tosyllysyl-chloromethyl-ketone	Chymotrypsin inhibitor			Chymotrypsin inhibitor
1107	6.41	cp	BRD-K76534306	enrofloxacin	Bacterial DNA gyrase inhibitor			Bacterial DNA gyrase inhibitor
1111	6.38	cp	BRD-A17819071	gedunin	HSP inhibitor		HSP90AA1	HSP inhibitor
1117	6.34	cp	BRD-K20755323	SA-792728	Sphingosine kinase inhibitor		SPHK1, VCP	Sphingosine kinase inhibitor
1119	6.31	cp	BRD-K02123250	JNJ-38877605	Tyrosine kinase inhibitor		MET	Tyrosine kinase inhibitor
1122	6.27	cp	BRD-K40902647	vincamine	Adrenergic receptor antagonist		CHRM1, CHRM2, CHRM3, CHRM4	Adrenergic receptor antagonist
1124	6.26	cp	BRD-K14791739	fluticasone	Glucocorticoid receptor agonist		NR3C1, CYP3A5, CYP3A7, NR3C2, PGR, PLA2G4A	Glucocorticoid receptor agonist
1128	6.23	cp	BRD-A85472596	L-670596	Prostanoid receptor antagonist			Prostanoid receptor antagonist
1133	6.15	cp	BRD-K62810658	PD-98059	MEK inhibitor		MAP2K1, AKT1, CHEK1, GSK3B, LCK, MAP2K2, MAPK1, MAPK11, MAPK12, MAPK14, MAPK3, MAPK8, PRKCA, RAF1, ROCK1, RPS6KB1, SGK1	MEK inhibitor, MAP kinase inhibitor
1138	6.06	cp	BRD-K70490179	rimcazole	Sigma receptor antagonist		SIGMAR1	Sigma receptor antagonist
1139	6.06	cp	BRD-K91601245	mercaptopurine	Immunosuppressant		HPRT1, IMPDH1, IMPDH2, PPAT	Immunosuppressant, Protein synthesis inhibitor, Purine antagonist
1141	6.03	cp	BRD-K29733039	deforolimus	MTOR inhibitor		MTOR	MTOR inhibitor
1142	6.01	cp	BRD-K72541103	JAK3-inhibitor-I	JAK inhibitor		JAK3	JAK inhibitor
1144	5.95	cp	BRD-K61480498	epoxycholesterol	LXR agonist		NR1H2, NR1H3	LXR agonist
1145	5.94	cp	BRD-K28120222	parthenolide	NFkB pathway inhibitor		ADIPOR2, IKBKB, RELA	NFkB pathway inhibitor
1148	5.92	cp	BRD-K77008974	WYE-354	MTOR inhibitor		MTOR	MTOR inhibitor
1150	5.88	cp	BRD-K15600710	obatoclax	BCL inhibitor		BCL2, BCL2L1, MCL1	BCL inhibitor
1151	5.88	cp	BRD-A97730597	hexylcaine	Sodium channel blocker		SCN5A, SCN10A	Sodium channel blocker
1158	5.79	cp	BRD-K60476892	YC-1	Guanylyl cyclase activator		HIF1A, GUCY1A2, GUCY1A3, GUCY1B3	Guanylyl cyclase activator
1160	5.75	cp	BRD-K09537769	NU-7026	DNA dependent protein kinase inhibitor		PRKDC	DNA dependent protein kinase inhibitor, MTOR inhibitor, PI3K inhibitor
1162	5.74	cp	BRD-K97365803	PI-828	PI3K inhibitor			PI3K inhibitor
1163	5.74	cp	BRD-K42098891	protriptyline	Tricyclic antidepressant		SLC6A2, SLC6A4	Tricyclic antidepressant
1171	5.64	cp	BRD-A70649075	sulconazole	Sterol demethylase inhibitor			Sterol demethylase inhibitor
1182	5.57	cp	BRD-K71799949	carbamazepine	Carboxamide antiepileptic		ABCB1, CYP1A2, CYP3A4, SCN1A, SCN3A, SCN5A	Carboxamide antiepileptic
1184	5.53	cp	BRD-K73395020	SA-1478088	-666		MMP12, MMP14, MMP2, MMP8, MMP9	-666
1188	5.49	cp	BRD-A65550283	ginsenoside	Steroid hormone receptor agonist			Steroid hormone receptor agonist
1190	5.46	cp	BRD-K82216340	medroxyprogesterone	progesterone receptor agonist		PGR, ESR1	progesterone receptor agonist
1194	5.4	cp	BRD-K00615600	AG-14361	PARP inhibitor		PARP1	PARP inhibitor
1199	5.35	cp	BRD-A78391468	prednisolone	Glucocorticoid receptor agonist		NR3C1, NR3C2, SERPINA6	Glucocorticoid receptor agonist
1203	5.32	cp	BRD-K82036761	sertraline	Serotonin receptor antagonist		SLC6A4, CYP2C19, SLC6A3	Serotonin receptor antagonist
1205	5.31	cp	BRD-K11717138	benzbromarone	Chloride channel blocker		ABCC1, SLC22A12	Chloride channel blocker
1206	5.29	cp	BRD-K30020243	aliskiren	Antihypertensive		REN	Antihypertensive, Peptidase inhibitor, Protease inhibitor, Renin inhibitor
1210	5.26	cp	BRD-A68039575	liquiritigenin	Aromatase inhibitor		CYP19A1	Aromatase inhibitor
1211	5.24	cp	BRD-K18779551	bifemelane	Acetylcholine release stimulant		SLC6A2	Acetylcholine release stimulant, Adrenergic transmitter uptake inhibitor, Reducing agent
1212	5.23	cp	BRD-A33711280	metixene	Acetylcholine receptor antagonist		CHRM5, CHRM1, CHRM2, CHRM3, CHRM4	Acetylcholine receptor antagonist
1214	5.21	cp	BRD-K32977963	eugenol	Androgen receptor antagonist		AR, MAOA	Androgen receptor antagonist
1221	5.14	cp	BRD-A35912562	pregnenolone	Glutamate receptor modulator		CYP17A1, PGR, SULT2B1	Glutamate receptor modulator, Acetylcholine release enhancer, Dopamine release enhancer, GABA receptor negative allosteric modulator
1224	5.11	cp	BRD-A16332958	modafinil	Adrenergic receptor agonist		ADRA1B, CYP1A2, CYP2B6, CYP2C19, CYP3A4, CYP3A5, SLC6A3	Adrenergic receptor agonist
1225	5.11	cp	BRD-K80639402	SB-258585	Serotonin receptor antagonist		HTR6	Serotonin receptor antagonist
1227	5.05	cp	BRD-K70881766	solanine	Acetylcholinesterase inhibitor			Acetylcholinesterase inhibitor
1229	5.04	cp	BRD-K75615183	talipexole	Adrenergic receptor agonist		DRD2, HTR3A	Adrenergic receptor agonist, Dopamine receptor agonist
1231	5	cp	BRD-K21853356	RG-14620	EGFR inhibitor		EGFR	EGFR inhibitor
1237	4.93	cp	BRD-K77677632	SB-200646	Serotonin receptor antagonist		HTR2B, HTR2C	Serotonin receptor antagonist
1239	4.89	cp	BRD-K22662435	ganciclovir	DNA polymerase inhibitor			DNA polymerase inhibitor
1240	4.89	cp	BRD-K26657438	imiquimod	TLR agonist		TLR7, TLR8	TLR agonist, Interferon inducer
1242	4.86	cp	BRD-K29905972	axitinib	PDGFR receptor inhibitor		KDR, FLT1, FLT4, CSF1, CYP2C19, CYP3A5, KIT, PDGFRB, PLK4	PDGFR receptor inhibitor, VEGFR inhibitor
1243	4.86	cp	BRD-U68942961	JW-7-24-1	LCK Inhibitor		LCK	LCK Inhibitor
1244	4.86	cp	BRD-K79404599	enzastaurin	PKC inhibitor		PRKCB, AKT1, GSK3B, PRKCA, PRKCD, PRKCG	PKC inhibitor
1246	4.83	cp	BRD-K40255344	tyrphostin-A9	Protein tyrosine kinase inhibitor			Protein tyrosine kinase inhibitor, Tyrosine kinase inhibitor
1247	4.81	cp	BRD-K89402695	L-655240	Thromboxane receptor antagonist		PTGES	Thromboxane receptor antagonist
1248	4.79	cp	BRD-K12120659	GR-144053	Integrin antagonist		ITGB3, ITGA2B	Integrin antagonist
1249	4.79	cp	BRD-A64479082	quinidine	Sodium channel blocker		SCN5A, ABCB1, CYP2D6, KCNA5, KCNA7, KCNH1, KCNH2, KCNH5, KCNK1, KCNK6, SLC29A4	Sodium channel blocker
1251	4.77	cp	BRD-K13169950	NSC-3852	HDAC inhibitor		HDAC1	HDAC inhibitor
1254	4.76	cp	BRD-K22878149	SB-205607	Delta 1 opioid receptor agonist		OPRD1, OPRK1, OPRM1	Delta 1 opioid receptor agonist
1256	4.72	cp	BRD-K00673382	famotidine	Histamine receptor antagonist		HRH2	Histamine receptor antagonist
1258	4.72	cp	BRD-A13122391	triptolide	RNA polymerase inhibitor		CYP2C19, RELA	RNA polymerase inhibitor
1270	4.51	cp	BRD-K04976539	aminogenistein	SRC inhibitor		LCK	SRC inhibitor
1277	4.4	cp	BRD-K19360254	ergocornine	Dopamine receptor agonist		DRD2	Dopamine receptor agonist
1278	4.4	cp	BRD-K31542390	mycophenolic-acid	Dehydrogenase inhibitor		IMPDH1, IMPDH2	Dehydrogenase inhibitor, Inositol monophosphatase inhibitor
1280	4.34	cp	BRD-A01643550	prednisolone	Glucocorticoid receptor agonist		NR3C1, NR3C2, SERPINA6	Glucocorticoid receptor agonist
1289	4.26	cp	BRD-K28075147	biochanin-a	Estrogen receptor agonist			Estrogen receptor agonist
1293	4.23	cp	BRD-K37798499	etoposide	Topoisomerase inhibitor		TOP2A, CYP2E1, CYP3A5, TOP2B	Topoisomerase inhibitor
1296	4.21	cp	BRD-A37052580	physostigmine	Acetylcholinesterase inhibitor		ACHE, BCHE	Acetylcholinesterase inhibitor, Cholinesterase inhibitor
1300	4.16	cp	BRD-K92991072	PAC-1	Caspase activator		CASP3	Caspase activator
1301	4.15	cp	BRD-A38749782	fludrocortisone	Glucocorticoid receptor agonist		NR3C2, AR, NR3C1	Glucocorticoid receptor agonist, Mineralocorticoid receptor agonist
1313	4.08	cp	BRD-K33453211	levocabastine	Histamine receptor antagonist		HRH1, NTSR2	Histamine receptor antagonist
1314	4.07	cp	BRD-A48720949	testosterone	androgen receptor agonist		AR, CYP19A1, CYP2C19, CYP2C8, CYP3A5	androgen receptor agonist
1317	4.02	cp	BRD-K61691971	avrainvillamide-analog-1	nucleophosmin inhibitor		NPM1	nucleophosmin inhibitor
1318	4.02	cp	BRD-K99498722	NPI-2358	Tubulin inhibitor			Tubulin inhibitor
1320	4.02	cp	BRD-A16478930	amcinonide	Glucocorticoid receptor agonist		NR3C1, ANXA1	Glucocorticoid receptor agonist
1325	3.98	cp	BRD-K19525698	ozagrel	Thromboxane synthase inhibitor		TBXAS1	Thromboxane synthase inhibitor
1326	3.98	cp	BRD-K36395411	SB-206553	Serotonin receptor antagonist		HTR2B, HTR2C, HTR1A, HTR2A	Serotonin receptor antagonist
1329	3.95	cp	BRD-K44497846	enalapril	ACE inhibitor		ACE	ACE inhibitor
1331	3.93	cp	BRD-A57382968	piroxicam	Cyclooxygenase inhibitor		PTGS2, PTGS1	Cyclooxygenase inhibitor
1334	3.91	cp	BRD-A80574334	oxalomalic-acid	Isocitrate dehydrogenase inhibitor		ACO1, IDH1	Isocitrate dehydrogenase inhibitor
1335	3.9	cp	BRD-A41941932	vitexin	Antioxidant			Antioxidant
1352	3.75	cp	BRD-K14536225	piceid	Glucosidase inhibitor		GAA, XDH	Glucosidase inhibitor
1356	3.72	cp	BRD-K49657628	tyrphostin-AG-18	EGFR inhibitor		EGFR	EGFR inhibitor, Tyrosine kinase inhibitor
1357	3.72	cp	BRD-K04210847	tamoxifen	Estrogen receptor antagonist		ESR1, ESR2, CYP3A5, EBP, GPER1, PRKCA, PRKCB, PRKCD, PRKCE, PRKCG, PRKCI, PRKCQ, PRKCZ	Estrogen receptor antagonist, Selective estrogen receptor modulator (SERM)
1364	3.68	cp	BRD-K16336526	capsaicin	TRPV agonist		TRPV1, CFTR, ENOX2	TRPV agonist
1365	3.67	cp	BRD-A99411506	esculin	Antioxidant			Antioxidant
1376	3.63	cp	BRD-A27887842	prednisolone	Glucocorticoid receptor agonist		NR3C1, NR3C2, SERPINA6	Glucocorticoid receptor agonist
1389	3.56	cp	BRD-K11801786	trimidox	Ribonucleotide reductase inhibitor		RRM1	Ribonucleotide reductase inhibitor
1390	3.56	cp	BRD-K78126613	menadione	Mitochondrial DNA polymerase inhibitor		AOX1, BGLAP, F10, F2, F7, F9, GGCX, NQO1, NQO2, PKM, PROC, PROS1, PROZ, VKORC1, VKORC1L1	Mitochondrial DNA polymerase inhibitor, Phosphatase inhibitor
1394	3.49	cp	BRD-K70487031	flupentixol	Dopamine receptor antagonist		DRD2, DRD1, ADRA1A, CHRM1, DRD3, DRD5, HTR2A	Dopamine receptor antagonist
1396	3.45	cp	BRD-K59753853	MDL-29951	Glutamate receptor antagonist		FBP1, GPR17	Glutamate receptor antagonist
1403	3.38	cp	BRD-A54029483	IRL-2500	Endothelin receptor antagonist		EDNRB	Endothelin receptor antagonist
1406	3.35	cp	BRD-K92138166	mammea-a	other antibiotic			other antibiotic
1407	3.35	cp	BRD-K20655524	mefexamide	Psychoactive drug			Psychoactive drug
1412	3.32	cp	BRD-K74305673	IKK-2-inhibitor-V	IKK inhibitor		IKBKB	IKK inhibitor, NFkB pathway inhibitor
1413	3.31	cp	BRD-K00184207	GR-206	Aryl hydrocarbon receptor ligand			Aryl hydrocarbon receptor ligand
1414	3.31	cp	BRD-K96271548	coumaric-acid	Antioxidant			Antioxidant
1419	3.28	cp	BRD-K89626439	sirolimus	MTOR inhibitor		MTOR, FKBP1A, CCR5, FGF2	MTOR inhibitor
1420	3.28	cp	BRD-A28746609	paclitaxel	Tubulin inhibitor		TUBB, NR1I2, ABCB1, BCL2, CYP2C8, MAP2, MAP4, MAPT, TLR4, TUBB1	Tubulin inhibitor
1426	3.24	cp	BRD-K40990712	hexamethyleneamiloride	Sodium/hydrogen antiport inhibitor		GNRHR, ADRA2A, GNRH1, PLAU, SLC9A1	Sodium/hydrogen antiport inhibitor
1445	3.1	cp	BRD-A36630025	SN-38	Topoisomerase inhibitor		TOP1	Topoisomerase inhibitor
1454	3.02	cp	BRD-K01567962	pyrazolanthrone	JNK inhibitor		MAPK10, MAPK8, MAPK9, TTK, LRRK2, MAPK8IP1	JNK inhibitor
1458	3	cp	BRD-K16195444	oxymetazoline	Adrenergic receptor agonist		ADRA1A, ADRA2A, ADRA1B, ADRA1D, ADRA2B, ADRA2C, CYP2C19, HTR1B, HTR1D, HTR2C	Adrenergic receptor agonist
1459	3	cp	BRD-K06388322	pramipexole	Dopamine receptor agonist		DRD3, DRD2, ADRA2A, ADRA2B, ADRA2C, DRD1, DRD4, DRD5, HTR1A, HTR1B, HTR1D, HTR2A, HTR2B, HTR2C	Dopamine receptor agonist
1476	2.88	cp	BRD-K76617868	fasudil	Rho associated kinase inhibitor		ROCK1, ROCK2, PKIA, PRKACA	Rho associated kinase inhibitor
1481	2.86	cp	BRD-K95202259	ML-3163	p38 MAPK inhibitor		CYP2D6, CYP3A4, MAPK11, MAPK12, MAPK14	p38 MAPK inhibitor
1482	2.85	cp	BRD-K68336408	tyrphostin-AG-1478	EGFR inhibitor		EGFR, MAPK14	EGFR inhibitor
1485	2.82	cp	BRD-K40175214	torin-1	MTOR inhibitor		MTOR, PIK3CA	MTOR inhibitor, PI3K inhibitor
1491	2.78	cp	BRD-K55420858	mirin	MRE11A exonuclease inhibitor		MRE11A	MRE11A exonuclease inhibitor
1492	2.78	cp	BRD-A68589262	troxipide	Glucosamine synthetase stimulant			Glucosamine synthetase stimulant
1496	2.75	cp	BRD-K31912990	CGP-71683	Neuropeptide receptor antagonist		NPY5R	Neuropeptide receptor antagonist
1497	2.75	cp	BRD-K19227686	phenolphthalein	Indicator dye			Indicator dye
1498	2.75	cp	BRD-K53737926	amitriptyline	Norepinephrine inhibitor		CHRM1, CHRM2, CHRM3, CHRM4, CHRM5, HRH1, HTR6, SLC6A2, SLC6A4, ADRA1A, ADRA1B, ADRA1D, ADRA2A, ADRB1, ADRB2, ADRB3, HRH2, HRH4, HTR1A, HTR1B, HTR1D, HTR2A, HTR2C, HTR7, KCNA1, KCND2, KCND3, KCNQ2, KCNQ3, NTRK1, NTRK2, OPRD1, OPRK1, OPRM1, SIGMAR1	Norepinephrine inhibitor, Norepinephrine reuptake inhibitor, Serotonin receptor antagonist, Serotonin reuptake inhibitor
1502	2.72	cp	BRD-A65449987	flunisolide	Cytochrome P450 inhibitor		NR3C1	Cytochrome P450 inhibitor
1504	2.71	cp	BRD-A20968261	WAY-213613	Glutamate inhibitor		SLC1A2	Glutamate inhibitor
1520	2.64	cp	BRD-K28143534	cyproheptadine	Histamine receptor antagonist		HRH1, ADRA1A, ADRA1B, ADRA1D, CHRM1, CHRM2, CHRM3, HTR2A, HTR2B, HTR2C, HTR6, HTR7	Histamine receptor antagonist
1521	2.64	cp	BRD-K68867920	quetiapine	Dopamine receptor antagonist		DRD2, HTR1A, HTR2A, DRD1, HRH1, HTR1D, HTR1E, ADRA1A, ADRA1B, ADRA1D, ADRA2A, ADRA2B, ADRA2C, CHRM1, CHRM2, CHRM3, CHRM4, CHRM5, DRD3, DRD4, DRD5, HTR1B, HTR1F, HTR2C, HTR3A, HTR6, HTR7, SLC6A2	Dopamine receptor antagonist, Serotonin receptor antagonist
1525	2.62	cp	BRD-K00337317	NU-7441	DNA dependent protein kinase inhibitor		PRKDC, ABCB1	DNA dependent protein kinase inhibitor, P-glycoprotein inhibitor
1526	2.62	cp	BRD-A32164164	methyllycaconitine	Acetylcholine receptor antagonist		CHRNA7	Acetylcholine receptor antagonist
1527	2.61	cp	BRD-K15588452	R-96544	Serotonin receptor antagonist		HTR2A	Serotonin receptor antagonist
1533	2.59	cp	BRD-K22503835	scriptaid	HDAC inhibitor		HDAC1, HDAC2, HDAC3, HDAC4, HDAC5, HDAC6, HDAC7, HDAC8, HDAC9	HDAC inhibitor
1540	2.54	cp	BRD-A78877355	nefopam	Cyclooxygenase inhibitor			Cyclooxygenase inhibitor
1541	2.54	cp	BRD-K31238592	devazepide	CCK receptor antagonist		CCKAR, CCKBR, GAST	CCK receptor antagonist
1542	2.54	cp	BRD-A99571536	dubinidine	Anti-epileptic			Anti-epileptic
1543	2.54	cp	BRD-A45498368	WYE-125132	MTOR inhibitor		MTOR, PIK3CA	MTOR inhibitor
1544	2.54	cp	BRD-A16700644	isoxsuprine	Adrenergic receptor agonist		ADRB2	Adrenergic receptor agonist
1547	2.51	cp	BRD-K63913457	eicosatrienoic-acid	Vasodilator			Vasodilator
1550	2.5	cp	BRD-K52080565	rilmenidine	Imidazoline receptor agonist		NISCH	Imidazoline receptor agonist
1554	2.47	cp	BRD-K52850071	JAK3-Inhibitor-II	JAK inhibitor		EGFR, ALK, JAK1, JAK2, JAK3	JAK inhibitor
1555	2.47	cp	BRD-K95992530	Cyclo-[Arg-Gly-Asp-D-Phe-Val]	integrin antagonist		ITGAV, ITGB3	integrin antagonist
1563	2.42	cp	BRD-K81225797	SCH-58261	Adenosine receptor antagonist		ADORA2A, ADORA1, ADORA2B, ADORA3	Adenosine receptor antagonist
1569	2.4	cp	BRD-K72816382	cinalukast	Leukotriene receptor antagonist		CYSLTR1	Leukotriene receptor antagonist
1570	2.4	cp	BRD-M64432851	sunitinib	FLT3 inhibitor		FLT3, KDR, KIT, FLT4, FLT1, PDGFRA, PDGFRB, RET, CSF1R, FGFR1	FLT3 inhibitor, KIT inhibitor, PDGFR receptor inhibitor, RET tyrosine kinase inhibitor, VEGFR inhibitor
1578	2.36	cp	BRD-A56245458	reichstein	Androgen receptor antagonist		AR	Androgen receptor antagonist
1580	2.34	cp	BRD-A59174698	ritodrine	Adrenergic receptor agonist		ADRB2	Adrenergic receptor agonist
1581	2.33	cp	BRD-K38903228	hesperidin	Flavanone glycoside		CACNA1B	Flavanone glycoside
1585	2.29	cp	BRD-K70557564	zosuquidar	P-glycoprotein inhibitor		ABCB1, ABCB4	P-glycoprotein inhibitor
1586	2.29	cp	BRD-K59331372	SB-366791	TRPV antagonist		TRPV1	TRPV antagonist
1587	2.29	cp	BRD-A63836183	PD-123319	Angiotensin receptor antagonist		AGTR2	Angiotensin receptor antagonist
1588	2.29	cp	BRD-K28453807	nitrocaramiphen	Cholinergic receptor antagonist			Cholinergic receptor antagonist
1594	2.26	cp	BRD-K67352070	TC-2559	Acetylcholine receptor agonist		CHRNA4	Acetylcholine receptor agonist
1601	2.22	cp	BRD-K46742498	alosetron	Serotonin receptor antagonist		HTR3A	Serotonin receptor antagonist
1602	2.22	cp	BRD-K67445247	flurofamide	Urease inhibitor			Urease inhibitor
1618	2.15	cp	BRD-A84702196	penicillin	Bacterial cell wall synthesis inhibitor			Bacterial cell wall synthesis inhibitor
1619	2.15	cp	BRD-K38449220	seneciphylline	Cytochrome P450 inhibitor			Cytochrome P450 inhibitor
1620	2.15	cp	BRD-A36471396	biperiden	Acetylcholine receptor antagonist		CHRM1, CHRM2, CHRM3, CHRM4, CHRM5, CHRNA2	Acetylcholine receptor antagonist
1621	2.15	cp	BRD-K85133207	HDAC1-selective	HDAC inhibitor			HDAC inhibitor
1622	2.15	cp	BRD-K67566344	KU-0063794	MTOR inhibitor		MTOR	MTOR inhibitor
1627	2.12	cp	BRD-K08806317	timolol	Adrenergic receptor antagonist		ADRB2, ADRB1	Adrenergic receptor antagonist
1628	2.11	cp	BRD-K37814297	acepromazine	Dopamine receptor antagonist		ADRA1A, ADRA1B, DRD1, DRD2, HTR1A, HTR2A	Dopamine receptor antagonist
1634	2.1	cp	BRD-K09416995	lovastatin	HMGCR inhibitor		HMGCR, CYP3A5, HDAC2, ITGAL, NR1I2	HMGCR inhibitor
1635	2.1	cp	BRD-A48257147	PHCCC	Glutamate receptor agonist		GRM1, GRM4	Glutamate receptor agonist
1638	2.08	cp	BRD-K77998258	ganglioside	SRC activator			SRC activator
1642	2.08	cp	BRD-K27721098	clopidogrel	Purinergic receptor antagonist		P2RY12, CYP2B6, CYP2C19, CYP3A5	Purinergic receptor antagonist
1647	2.04	cp	BRD-K13514097	everolimus	MTOR inhibitor		MTOR, CYP3A5, FKBP1A	MTOR inhibitor
1648	2.04	cp	BRD-K64994968	progesterone	Progesterone receptor agonist		PGR, CYP17A1, NR3C2, CATSPER1, CATSPER2, CATSPER3, CATSPER4, CYP2C19, ESR1, OPRK1, TRPC5	Progesterone receptor agonist
1649	2.04	cp	BRD-A74980173	gatifloxacin	Bacterial DNA gyrase inhibitor			Bacterial DNA gyrase inhibitor
1650	2.04	cp	BRD-A70083328	secnidazole	Acetylcholinesterase inhibitor			Acetylcholinesterase inhibitor, Microtubule inhibitor, Antiprotozoal
1651	2.03	cp	BRD-K78633253	EXO-1	ARF inhibitor			ARF inhibitor
1655	2.01	cp	BRD-A30437061	camptothecin	Topoisomerase inhibitor		TOP1, HIF1A	Topoisomerase inhibitor
1664	1.97	cp	BRD-K65910366	KUC103904N	-666			-666
1665	1.97	cp	BRD-A35511923	L-803087	Somatostatin receptor agonist		SSTR4	Somatostatin receptor agonist
1666	1.97	cp	BRD-K28667196	fillalbin	Increases arterial blood pressure			Increases arterial blood pressure
1667	1.97	cp	BRD-A62184259	cycloheximide	Protein synthesis inhibitor		GSK3B, RPL3	Protein synthesis inhibitor
1695	1.83	cp	BRD-K19462402	buflomedil	Adrenergic receptor antagonist		CACNA1C	Adrenergic receptor antagonist, Calcium channel blocker
1696	1.82	cp	BRD-K49294207	BIBU-1361	EGFR inhibitor		EGFR	EGFR inhibitor
1701	1.79	cp	BRD-K41707108	ceramide	Phosphoenolpyruvate carboxylase activator			Phosphoenolpyruvate carboxylase activator, Serine/threonine protein phosphatase activator
1703	1.78	cp	BRD-K11634954	GBR-13069	Dopamine uptake inhibitor		SLC6A3	Dopamine uptake inhibitor
1706	1.76	cp	BRD-K94832621	Y-134	Estrogen receptor antagonist		ESR1, ESR2	Estrogen receptor antagonist
1707	1.76	cp	BRD-A72711497	lasalocid	Bacterial permeability inducer			Bacterial permeability inducer
1714	1.74	cp	BRD-K89997465	chlorpromazine	Dopamine receptor antagonist		DRD2, ADRA2A, ADRA2B, ADRA2C, DRD1, DRD3, DRD4, DRD5, HRH1, HTR1A, HTR2A, HTR2C, HTR6, HTR7, ADRA1A, ADRA1B, ADRA1D, CALM1, CHRM1, CHRM3, HRH4, HTR2B, KCNH2, KIF11, ORM1, ORM2, SMPD1, TRPC5	Dopamine receptor antagonist
1715	1.73	cp	BRD-K31471398	dihydrexidine	Dopamine receptor agonist		DRD1, DRD2, DRD3, DRD4, DRD5	Dopamine receptor agonist
1716	1.73	cp	BRD-A16665823	butoconazole	Bacterial cell wall synthesis inhibitor			Bacterial cell wall synthesis inhibitor
1720	1.71	cp	BRD-K42748308	XE-991	Potassium channel blocker		KCNQ1, KCNQ2, KCNQ3, KCNQ4, KCNQ5	Potassium channel blocker
1727	1.69	cp	BRD-K53878242	MMPX	Phosphodiesterase inhibitor			Phosphodiesterase inhibitor
1728	1.69	cp	BRD-A58157837	butabindide	Tripeptidyl peptidase inhibitor		TPP2	Tripeptidyl peptidase inhibitor
1737	1.66	cp	BRD-A51820102	econazole	Bacterial cell wall synthesis inhibitor		CYP51A1, NPY1R, NPY2R, TRPM2, TRPV5	Bacterial cell wall synthesis inhibitor, Lanosterol demethylase inhibitor, Sterol demethylase inhibitor
1738	1.66	cp	BRD-A40639672	ketorolac	Cyclooxygenase inhibitor		PTGS1, PTGS2	Cyclooxygenase inhibitor
1743	1.66	cp	BRD-K31553034	zibotentan	Endothelin receptor antagonist		EDNRA	Endothelin receptor antagonist
1744	1.65	cp	BRD-A88254928	salbutamol	Adrenergic receptor agonist		ADRB2, ADRB1	Adrenergic receptor agonist
1745	1.65	cp	BRD-A14208071	oxyphenonium	Cholinergic receptor antagonist		CHRM1	Cholinergic receptor antagonist
1746	1.64	cp	BRD-K76872913	benzanthrone	Aromatic hydrocarbon derivative			Aromatic hydrocarbon derivative
1754	1.63	cp	BRD-A02367930	ethinyl-estradiol	DNA directed DNA polymerase stimulant		CYP2C8, ESR1, ESR2, NR1I2	DNA directed DNA polymerase stimulant, Estrogenic component in oral contraceptives, Estrogen receptor agonist
1757	1.62	cp	BRD-K21936341	oxotremorine	Acetylcholine receptor agonist		CHRM2, CHRM1, CHRM3, CHRM4	Acetylcholine receptor agonist, Cholinergic receptor agonist
1758	1.62	cp	BRD-K50660797	epicatechin	Bacterial DNA gyrase inhibitor		FASN, APP, BACE1, SLC5A1	Bacterial DNA gyrase inhibitor, Cyclooxygenase inhibitor, DNA polymerase inhibitor
1765	1.59	cp	BRD-K99107520	felbamate	Glutamate receptor antagonist		GRIN2A, GRIN2B, GRIN3A	Glutamate receptor antagonist
1766	1.59	cp	BRD-A10977446	carvedilol	Adrenergic receptor antagonist		ADRB1, ADRB2, ADRA1A, ADRA1B, ADRA1D, ADRA2A, ADRA2B, ADRA2C, ADRB3, CYP2C19, CYP2E1, GJA1, HIF1A, KCNH2, NDUFC2, NPPB, RYR2, SELE, VCAM1, VEGFA	Adrenergic receptor antagonist
1768	1.59	cp	BRD-A67799922	phenoxybenzamine	Adrenergic receptor antagonist		ADRA2B, ADRA1A, ADRA1B, ADRA1D, ADRA2A, ADRA2C, ADRB2, CALM1	Adrenergic receptor antagonist
1769	1.58	cp	BRD-K06221026	DUP-697	Cyclooxygenase inhibitor		PTGS2	Cyclooxygenase inhibitor
1773	1.55	cp	BRD-A24381660	zeranol	Estrogen receptor agonist			Estrogen receptor agonist
1774	1.55	cp	BRD-K87573634	propylpyrazole	Estrogen receptor agonist		ESR1	Estrogen receptor agonist
1775	1.55	cp	BRD-A50928468	norgestrel	Progesterone receptor agonist		CYP2E1, PGR	Progesterone receptor agonist
1776	1.55	cp	BRD-K61177364	NBI-27914	CRF receptor antagonist		CRHR1	CRF receptor antagonist
1777	1.55	cp	BRD-K17294426	clebopride	Dopamine receptor antagonist		DRD2, ACHE	Dopamine receptor antagonist
1784	1.52	cp	BRD-A19633847	perhexiline	Carnitine palmitoyltransferase inhibitor		CPT1A, CPT2	Carnitine palmitoyltransferase inhibitor
1786	1.51	cp	BRD-K05181084	NGB-2904	Dopamine receptor antagonist		DRD3	Dopamine receptor antagonist
1788	1.5	cp	BRD-A54927599	KF-38789	P-selectin inhibitor		SELP	P-selectin inhibitor
1791	1.49	cp	BRD-K82109576	vincristine	Tubulin inhibitor		TUBB, TUBA4A	Tubulin inhibitor
1797	1.48	cp	BRD-K97399794	quercetin	Polar auxin transport inhibitor		PIK3CG, AKR1B1, ATP5A1, ATP5B, ATP5C1, CYP2C8, EGFR, GAA, HCK, HIBCH, MAOA, PIM1, PTPN1, SCN5A, SIRT1, STK17B, UGT3A1, XDH	Polar auxin transport inhibitor
1798	1.48	cp	BRD-K06926592	tretinoin	Retinoid receptor agonist		RARG, RORB, ALDH1A1, ALDH1A2, GPRC5A, NR0B1, NR2C2, PPARD, RARA, RARB, RARRES1, RORC, RXRB, RXRG	Retinoid receptor agonist, Retinoid receptor ligand
1805	1.44	cp	BRD-K14821540	FCCP	Mitochondrial oxidative phosphorylation uncoupler			Mitochondrial oxidative phosphorylation uncoupler
1806	1.44	cp	BRD-K80315159	DPPE	Histamine receptor antagonist		ABCB1, HRH1	Histamine receptor antagonist
1811	1.44	cp	BRD-K00234327	RU-24969	Serotonin receptor agonist		HTR1A, HTR1B, HTR6, HTR1D, HTR2A, HTR2B, HTR2C, HTR5A	Serotonin receptor agonist
1812	1.44	cp	BRD-K67637637	olopatadine	Histamine receptor antagonist		HRH1, S100A1, S100A12, S100A13, S100A2, S100B	Histamine receptor antagonist
1815	1.41	cp	BRD-K73982490	BI-78D3	JNK inhibitor		MAPK8	JNK inhibitor
1816	1.41	cp	BRD-K84996949	sinensetin	Cyclooxygenase inhibitor			Cyclooxygenase inhibitor
1817	1.41	cp	BRD-A59215453	lobelanidine	Acetylcholine receptor antagonist		SLC18A2, CHRNA10, CHRNA4, CHRNA9, CHRNB2, OPRM1	Acetylcholine receptor antagonist, Dopamine receptor modulator, Opioid receptor antagonist, Vesicular monoamine transporter ligand
1818	1.41	cp	BRD-K12994359	valdecoxib	Cyclooxygenase inhibitor		PTGS2, CA12, CYP2C19	Cyclooxygenase inhibitor
1824	1.37	cp	BRD-K25741894	skimmianine	Acetylcholinesterase inhibitor			Acetylcholinesterase inhibitor, Furoquinoline alkaloid
1825	1.37	cp	BRD-K66782112	BRD-K66782112	Histamine receptor antagonist		HRH2	Histamine receptor antagonist
1826	1.37	cp	BRD-K68103045	CGS-20625	Benzodiazepine receptor agonist		GABRA1, GABRA2, GABRA3, GABRA5	Benzodiazepine receptor agonist, GABA benzodiazepine site receptor partial agonist
1828	1.37	cp	BRD-K65417056	meprylcaine	Local anesthetic			Local anesthetic
1831	1.34	cp	BRD-K16621777	enobosarm	Androgen receptor modulator		AR	Androgen receptor modulator
1832	1.34	cp	BRD-K47278471	diphenhydramine	Histamine receptor antagonist		HRH1	Histamine receptor antagonist
1833	1.34	cp	BRD-A94669766	naringenin	Aromatase inhibitor		CYP19A1, ESR2, CYP1B1, GLO1, HSD17B1	Aromatase inhibitor, TRPV antagonist
1836	1.34	cp	BRD-A42571354	cetirizine	Histamine receptor antagonist		HRH1	Histamine receptor antagonist
1837	1.34	cp	BRD-A85860691	chaetocin	Histone lysine methyltransferase inhibitor		EHMT2, SUV39H1	Histone lysine methyltransferase inhibitor
1838	1.34	cp	BRD-K47983010	BX-795	IKK inhibitor		PDPK1, CDK2, CHEK1, GSK3B, IKBKE, KDR, PDK1, TBK1	IKK inhibitor
1842	1.3	cp	BRD-K68202742	trichostatin-a	HDAC inhibitor		HDAC7, HDAC8, HDAC1, HDAC10, HDAC2, HDAC3, HDAC4, HDAC5, HDAC6, HDAC9	HDAC inhibitor, CDK activator, ID1 inhibitor
1843	1.3	cp	BRD-K88358234	xaliproden	Serotonin receptor agonist		HTR1A	Serotonin receptor agonist
1844	1.3	cp	BRD-A55594068	vinblastine	Microtubule inhibitor		TUBB, JUN, TUBA1A, TUBD1, TUBE1, TUBG1	Microtubule inhibitor, Tubulin inhibitor
1845	1.3	cp	BRD-K62609077	scoulerine	Adrenergic receptor antagonist		ADRA1D, ADRA2A, GABRA1	Adrenergic receptor antagonist, GABA receptor antagonist, Serotonin receptor antagonist
1846	1.3	cp	BRD-K40901640	cinanserin	Serotonin receptor antagonist		HTR2A	Serotonin receptor antagonist
1849	1.3	cp	BRD-K07237224	moclobemide	Monoamine oxidase inhibitor		MAOA, CYP2C19, MAOB	Monoamine oxidase inhibitor
1850	1.3	cp	BRD-K11129031	gemfibrozil	Lipoprotein lipase activator		PPARA, CYP2C8, LPL, SLCO1B1, SLCO1B3, SLCO2B1	Lipoprotein lipase activator
1853	1.27	cp	BRD-K57718010	pentylenetetrazol	GABA receptor antagonist			GABA receptor antagonist
1854	1.27	cp	BRD-A82656074	naltrindole	Opioid receptor antagonist		OPRD1, OPRK1, OPRM1	Opioid receptor antagonist
1855	1.27	cp	BRD-K49890030	gavestinel	Glutamate receptor antagonist		GLRB	Glutamate receptor antagonist
1861	1.25	cp	BRD-K11630072	carmofur	Thymidylate synthase inhibitor		TYMS	Thymidylate synthase inhibitor
1868	1.23	cp	BRD-K08547377	irinotecan	Topoisomerase inhibitor		TOP1, CYP3A5, TOP1MT	Topoisomerase inhibitor
1869	1.23	cp	BRD-K54665485	R-59022	Diacylglycerol kinase inhibitor		DGKA	Diacylglycerol kinase inhibitor, Protein kinase inhibitor
1870	1.22	cp	BRD-K54094468	remoxipride	Dopamine receptor antagonist		DRD2, DRD3, DRD4, HTR2A, SIGMAR1	Dopamine receptor antagonist
1877	1.2	cp	BRD-K77286328	reversine	Aurora kinase inhibitor		AURKB, ADORA3, AURKA, INCENP, MAP2K1	Aurora kinase inhibitor
1878	1.2	cp	BRD-K44442813	pidotimod	Interferon receptor agonist			Interferon receptor agonist, Interleukin receptor agonist
1879	1.2	cp	BRD-K24675965	LY-288513	CCK receptor antagonist		CCKBR	CCK receptor antagonist
1885	1.16	cp	BRD-K02965346	SU-11274	Hepatocyte growth factor receptor inhibitor		MET	Hepatocyte growth factor receptor inhibitor, Tyrosine kinase inhibitor
1886	1.16	cp	BRD-A49370193	RO-60-0175	Serotonin receptor agonist		HTR2C, HTR2A, HTR2B	Serotonin receptor agonist
1887	1.16	cp	BRD-K48029790	OBAA	Phospholipase inhibitor		PLA2G1B	Phospholipase inhibitor
1893	1.13	cp	BRD-K46469693	SCH-442416	Adenosine receptor antagonist		ADORA1, ADORA2A, ADORA2B, ADORA3	Adenosine receptor antagonist
1894	1.13	cp	BRD-K15567136	papaverine	Phosphodiesterase inhibitor		PDE10A, PDE4B, PDE5A	Phosphodiesterase inhibitor
1896	1.13	cp	BRD-K79425933	benperidol	Dopamine receptor antagonist		DRD2	Dopamine receptor antagonist
1897	1.11	cp	BRD-K14200658	syrosingopine	Vesicular monoamine transporter inhibitor		SLC18A2, SLC18A1	Vesicular monoamine transporter inhibitor
1900	1.1	cp	BRD-A96107863	nisoldipine	Calcium channel blocker		CACNA1C, CACNA1D, CACNA1S, CACNA2D1, CACNB2, CYP3A5	Calcium channel blocker
1901	1.09	cp	BRD-K45401373	betulinic-acid	Apoptosis stimulant		CASP3, CASP8, GPBAR1, TOP1	Apoptosis stimulant, Caspase activator, Diacylglycerol O acyltransferase inhibitor, HIV integrase inhibitor, NFkB pathway activator, NFkB pathway inhibitor, SARS coronavirus 3C-like protease inhibitor, Topoisomerase inhibitor
1902	1.09	cp	BRD-K63068307	ZSTK-474	PI3K inhibitor		PIK3CG, PIK3CA, PIK3CB, PIK3CD	PI3K inhibitor
1903	1.08	cp	BRD-K35377380	I-OMe-AG-538	IGF-1 inhibitor			IGF-1 inhibitor
1906	1.07	cp	BRD-K62310379	fluticasone	Glucocorticoid receptor agonist		NR3C1, CYP3A5, CYP3A7, NR3C2, PGR, PLA2G4A	Glucocorticoid receptor agonist
1911	1.06	cp	BRD-K34776109	glimepiride	Insulin secretagogue		ABCC8, KCNJ11, KCNJ1	Insulin secretagogue
1912	1.06	cp	BRD-K79353516	indolophenanthridine	CALY activator		CALY, DRD1	CALY activator
1914	1.05	cp	BRD-K69195780	NAN-190	Serotonin receptor agonist		HTR1A, ADRA1A, ADRA1B, ADRA1D, HTR1F	Serotonin receptor agonist
1915	1.03	cp	BRD-K50324045	avrainvillamide-analog-6	nucleophosmin inhibitor		NPM1	nucleophosmin inhibitor
1920	1.02	cp	BRD-K39915878	loxapine	Dopamine receptor antagonist		DRD2, DRD3, DRD4, DRD1, HRH1, HTR2A, HTR2C, HTR6, ADRA1A, ADRA1B, ADRA2A, ADRA2B, ADRA2C, ADRB1, CHRM1, CHRM2, CHRM3, CHRM4, CHRM5, DRD5, HRH2, HRH4, HTR1A, HTR1B, HTR1D, HTR1E, HTR3A, HTR5A, HTR7, SLC6A2, SLC6A3, SLC6A4	Dopamine receptor antagonist, Dopamine receptor ligand, Serotonin receptor antagonist
1924	1	cp	BRD-K37194137	III606050	Cytochrome P450 inhibitor			Cytochrome P450 inhibitor
1925	0.99	cp	BRD-K18895904	olanzapine	Dopamine receptor antagonist		DRD2, HTR2A, HTR2C, DRD1, DRD3, DRD4, HRH1, HTR1A, HTR1B, HTR1D, HTR1E, HTR6, HTR7, ADRA1A, ADRA1B, ADRA2A, ADRA2B, ADRA2C, ADRB1, ADRB2, ADRB3, CHRM1, CHRM2, CHRM3, CHRM4, CHRM5, CYP2C8, DRD5, GABRA1, GABRA2, GABRA3, GABRA4, GABRA5, GABRA6, GABRB1, GABRB2, GABRB3, GABRD, GABRE, GABRG1, GABRG2, GABRG3, GABRP, GABRQ, HRH2, HRH4, HTR1F, HTR2B, HTR3A, HTR5A	Dopamine receptor antagonist, Serotonin receptor antagonist
1926	0.99	cp	BRD-K34330170	rotenonic-acid	Retinoid receptor antagonist			Retinoid receptor antagonist
1927	0.99	cp	BRD-K71534238	GW-9508	Free fatty acid receptor agonist		FFAR4, FFAR1	Free fatty acid receptor agonist, G protein-coupled receptor agonist
1928	0.99	cp	BRD-K31054881	BMY-7378	Adrenergic receptor antagonist		HTR1A, ADRA1D, ADRA1A, ADRA1B	Adrenergic receptor antagonist, Serotonin receptor antagonist
1929	0.99	cp	BRD-K62056274	quipazine	Serotonin receptor agonist		HTR2A, HTR3A, HTR3B, HTR1A, HTR1D, HTR2B, HTR2C, HTR6, SLC6A4	Serotonin receptor agonist
1933	0.97	cp	BRD-K57304726	PRE-084	Sigma receptor agonist		SIGMAR1	Sigma receptor agonist
1940	0.95	cp	BRD-K64890080	BI-2536	PLK inhibitor		PLK1, BRD4, PLK2, PLK3	PLK inhibitor
1945	0.92	cp	BRD-K30563334	rifabutin	Protein synthesis inhibitor		CYP3A4, HSP90AA1, HSP90B1	Protein synthesis inhibitor
1946	0.92	cp	BRD-A68929948	DAPT-GSI-IX	Gamma secretase inhibitor			Gamma secretase inhibitor
1947	0.92	cp	BRD-K17497770	butein	EGFR inhibitor		ACE, CXCL8, IL6, SIRT1, SRD5A1, SRD5A2, TNF	EGFR inhibitor, SRC inhibitor
1950	0.89	cp	BRD-A84481105	thioridazine	Dopamine receptor antagonist		DRD1, DRD2, HTR2A, ADRA1A, ADRA1B, CHRNA7, DRD5, HRH1, HTR1A, HTR2C, HTR6, HTR7, KCNH2, MALT1	Dopamine receptor antagonist
1953	0.88	cp	BRD-K55034111	pefloxacin	Bacterial DNA gyrase inhibitor		TOP2A	Bacterial DNA gyrase inhibitor
1954	0.88	cp	BRD-K63343048	orlistat	Lipase inhibitor		PNLIP, DAGLA, FASN, LIPF, CNR1, DAGLB	Lipase inhibitor
1955	0.88	cp	BRD-A43331270	niguldipine	Calcium channel blocker		ADRA1A, CACNA1C, ADRA1B, ADRA1D	Calcium channel blocker, Adrenergic receptor antagonist
1956	0.88	cp	BRD-K13261168	LY-16350	Dopamine receptor agonist		DRD2, DRD3	Dopamine receptor agonist
1957	0.88	cp	BRD-K46441700	GR-55562	Serotonin receptor antagonist		HTR1B, HTR1D	Serotonin receptor antagonist
1958	0.88	cp	BRD-K52989797	clomipramine	Serotonin transporter inhibitor (SERT)		SLC6A4, SLC6A2, CYP2C19, GSTP1, HTR2A, HTR2B, HTR2C, SLC6A3	Serotonin transporter inhibitor (SERT)
1959	0.88	cp	BRD-A54490543	pirlindole	Monoamine oxidase inhibitor		MAOA, SLC6A2, SLC6A4	Monoamine oxidase inhibitor
1963	0.85	cp	BRD-K95885906	quercetagetin	PIM inhibitor		PIM1	PIM inhibitor
1964	0.85	cp	BRD-K71430621	clobenpropit	Histamine receptor antagonist		HRH3, HRH4, HRH1, HRH2	Histamine receptor antagonist
1969	0.82	cp	BRD-K50891186	GR-103691	Dopamine receptor antagonist			Dopamine receptor antagonist
1971	0.81	cp	BRD-K85871428	SC-68376	p38 MAPK inhibitor		MAPK14	p38 MAPK inhibitor
1972	0.81	cp	BRD-K47598052	PP-1	SRC inhibitor		HCK, RET, SRC	SRC inhibitor, ABL inhibitor
1973	0.81	cp	BRD-K12244279	MEK1-2-inhibitor	MEK inhibitor		MAP2K1, MAP2K2	MEK inhibitor
1975	0.8	cp	BRD-A63667919	methylergometrine	Dopamine receptor antagonist		DRD1, HTR1E, HTR1F, HTR2A, HTR2B, HTR2C	Dopamine receptor antagonist, Serotonin receptor antagonist
1978	0.78	cp	BRD-K44876623	zolpidem	Benzodiazepine receptor agonist		GABRA1, GABRA2, GABRA3	Benzodiazepine receptor agonist
1979	0.78	cp	BRD-K14441456	tyrphostin-AG-556	EGFR inhibitor		EGFR	EGFR inhibitor
1980	0.77	cp	BRD-K68437527	EMF-bca1-60	caspase inhibitor			caspase inhibitor
1984	0.74	cp	BRD-K87696786	LY-456236	Glutamate receptor antagonist		GRM1	Glutamate receptor antagonist
1985	0.74	cp	BRD-K72783841	tyrphostin-AG-555	EGFR inhibitor		CDK2, EGFR	EGFR inhibitor
1986	0.74	cp	BRD-K02581333	protein-tyrosine-phosphatase-inhibitor-IV	Tyrosine phosphatase inhibitor		PTPN1, PTPN11	Tyrosine phosphatase inhibitor
1989	0.73	cp	BRD-A61793559	metolazone	Carbonic anhydrase inhibitor		SLC12A3, CA2, CA7	Carbonic anhydrase inhibitor
1990	0.71	cp	BRD-K33312228	halometasone	Glucocorticoid receptor agonist		NR3C1	Glucocorticoid receptor agonist
1991	0.71	cp	BRD-K07212038	selinidin	Mast cell stabilizer			Mast cell stabilizer
1994	0.7	cp	BRD-K27450477	EHNA	Adenosine deaminase inhibitor		ADA, PDE2A, ADORA2A	Adenosine deaminase inhibitor
1995	0.7	cp	BRD-K25905511	buddleoflavonoloside	Acetylcholinesterase inhibitor			Acetylcholinesterase inhibitor
1996	0.7	cp	BRD-K87919739	tyrphostin-AG-825	Receptor tyrosine protein kinase inhibitor		ERBB2	Receptor tyrosine protein kinase inhibitor
1998	0.7	cp	BRD-K15592317	CP466722	ATM kinase inhibitor		ATM	ATM kinase inhibitor
2002	0.67	cp	BRD-K35960502	niclosamide	DNA replication inhibitor		STAT3	DNA replication inhibitor, STAT inhibitor
2005	0.65	cp	BRD-K38436528	imipramine	Norepinephrine reuptake inhibitor		SLC6A2, SLC6A4, CHRM2, ADRA1A, ADRA1B, ADRA1D, CHRM1, CHRM3, CHRM4, CHRM5, CYP2C19, DRD1, DRD2, DRD5, HRH1, HTR1A, HTR2A, HTR2C, HTR6, HTR7, KCND2, KCND3, KCNH1, KCNH2, SLC6A3	Norepinephrine reuptake inhibitor, Serotonin reuptake inhibitor
2006	0.63	cp	BRD-A65076780	dihydroergocristine	Adrenergic receptor antagonist		HTR2A, ADRA1A, ADRB1, DRD1, DRD2, DRD3, DRD4, DRD5, HTR1A, HTR3A, HTR4, HTR5A, HTR6, HTR7	Adrenergic receptor antagonist, Prolactin inhibitor
2014	0.6	cp	BRD-K13926615	vardenafil	Phosphodiesterase inhibitor		PDE5A, CYP2C19, CYP2C8, CYP3A5, PDE6G, PDE6H	Phosphodiesterase inhibitor
2015	0.6	cp	BRD-K07325606	hispidin	PKC inhibitor		PREP, PRKCB, PTGS2, XDH	PKC inhibitor
2016	0.6	cp	BRD-A62021152	WAY-161503	Serotonin receptor agonist		HTR2C	Serotonin receptor agonist
2017	0.6	cp	BRD-A80793822	pemoline	Dopamine receptor agonist			Dopamine receptor agonist
2021	0.56	cp	BRD-K54314721	zolmitriptan	Serotonin receptor agonist		HTR1B, HTR1D, HTR1A, HTR1F, HTR1E	Serotonin receptor agonist
2022	0.56	cp	BRD-A81795050	U-18666A	Oxidosqualene cyclase inhibitor			Oxidosqualene cyclase inhibitor
2023	0.56	cp	BRD-K96799727	pifithrin-mu	HSP inhibitor		HSPA1A, TP53	HSP inhibitor
2025	0.56	cp	BRD-K97061094	azacyclonol	Histamine receptor antagonist		HRH1	Histamine receptor antagonist
2028	0.53	cp	BRD-K62374253	rufloxacin	Bacterial DNA gyrase inhibitor			Bacterial DNA gyrase inhibitor
2029	0.53	cp	BRD-A34817987	itraconazole	Cytochrome P450 inhibitor		CYP3A5, CYP3A7, CYP51A1, KDR	Cytochrome P450 inhibitor
2030	0.53	cp	BRD-K92015269	GBR-12783	Dopamine uptake inhibitor			Dopamine uptake inhibitor
2031	0.53	cp	BRD-K61250553	loperamide	Opioid receptor agonist		OPRM1, OPRD1, CACNA1A, CALM1, CYP2B6, CYP2C8, NPR2, OPRK1, POMC	Opioid receptor agonist
2035	0.49	cp	BRD-A69960130	bromocriptine	Dopamine receptor agonist		DRD2, ADRA2A, ADRA2B, ADRA2C, DRD1, DRD3, DRD4, DRD5, HTR1A, HTR1B, HTR1D, HTR2A, HTR2B, HTR2C, ADRA1A, ADRA1B, ADRA1D, HTR6, HTR7, PRL	Dopamine receptor agonist
2041	0.46	cp	BRD-K52172416	anastrozole	Aromatase inhibitor		CYP19A1	Aromatase inhibitor
2042	0.46	cp	BRD-K33106058	cytarabine	Ribonucleotide reductase inhibitor		POLB, POLA1	Ribonucleotide reductase inhibitor
2043	0.46	cp	BRD-K43860855	iobenguane	Antineoplastic			Antineoplastic
2044	0.46	cp	BRD-A78942461	ICI-118551	Adrenergic receptor antagonist			Adrenergic receptor antagonist
2045	0.46	cp	BRD-K43736954	cortisone	Glucocorticoid receptor agonist		NR3C1	Glucocorticoid receptor agonist
2046	0.46	cp	BRD-K56115039	BU-226	Imidazoline receptor ligand			Imidazoline receptor ligand
2047	0.46	cp	BRD-K70914287	BIBX-1382	EGFR inhibitor		EGFR, ERBB2	EGFR inhibitor, Tyrosine kinase inhibitor
2049	0.46	cp	BRD-A29734509	disopyramide	Sodium channel blocker		SCN5A, CHRM1, CHRM2, CHRM3, KCND2, KCND3, KCNH2	Sodium channel blocker
2050	0.46	cp	BRD-K15563106	phloretin	Sodium/glucose cotransporter inhibitor		AQP9, CLCN3, SLC23A1	Sodium/glucose cotransporter inhibitor
2051	0.45	cp	BRD-K51671335	sulpiride	Dopamine receptor antagonist		DRD2, CA7, DRD3, CA1, CA12	Dopamine receptor antagonist
2052	0.43	cp	BRD-A09161221	nomilin	HSP inhibitor			HSP inhibitor
2055	0.42	cp	BRD-K00486786	RO-08-2750	NGF binding inhibitor		NGFR, NGF	NGF binding inhibitor
2058	0.42	cp	BRD-K81128206	edrophonium	Acetylcholinesterase inhibitor		ACHE, BCHE	Acetylcholinesterase inhibitor
2060	0.39	cp	BRD-K01253243	SB-590885	RAF inhibitor		BRAF	RAF inhibitor
2061	0.39	cp	BRD-K08996725	zolantidine	Histamine receptor antagonist			Histamine receptor antagonist
2062	0.39	cp	BRD-K90789829	nefazodone	Adrenergic inhibitor		HTR2A, SLC6A4, HTR2C, SLC6A2, ADRA1A, ADRA1B, ADRA2A, CYP3A4, CYP3A5, CYP3A7, HTR1A, SLC6A3	Adrenergic inhibitor, Norepinephrine reuptake inhibitor, Serotonin receptor antagonist, Serotonin reuptake inhibitor
2063	0.39	cp	BRD-K16664969	GTP-14564	FLT3 inhibitor		FLT3, CSF1R, KIT, PDGFRB	FLT3 inhibitor, Tyrosine kinase inhibitor
2064	0.39	cp	BRD-K52219182	BRD-K52219182	Phosphodiesterase inhibitor			Phosphodiesterase inhibitor
2065	0.39	cp	BRD-K47659338	EMD-386088	Serotonin receptor agonist		HTR6	Serotonin receptor agonist
2066	0.39	cp	BRD-K89732114	trifluoperazine	Dopamine receptor antagonist		DRD2, ABCG2, ADRA1A, CALM1, CALY, CAMK2A, DRD4, HRH1, HTR2A, HTR2C, S100A4, SCN4A, SCN9A, TNNC1	Dopamine receptor antagonist
2071	0.36	cp	BRD-K61737877	VEGF-receptor-2-kinase-inhibitor-IV	VEGFR inhibitor		KDR	VEGFR inhibitor
2073	0.35	cp	BRD-K53665955	MK-5108	Aurora kinase inhibitor		AURKA, AURKB, AURKC	Aurora kinase inhibitor
2074	0.35	cp	BRD-K67537649	PQ-401	IGF-1 inhibitor		IGF1R	IGF-1 inhibitor, IGF-1R inhibitor
2075	0.35	cp	BRD-K62996583	lidoflazine	Calcium channel blocker		SCN1A, SCN3A, SLC29A1	Calcium channel blocker
2076	0.35	cp	BRD-K78692225	leflunomide	Dihydroorotate dehydrogenase inhibitor		DHODH, AHR, CYP2C19, JAK3, PTK2B, STAT6	Dihydroorotate dehydrogenase inhibitor, PDGFR receptor inhibitor
2077	0.35	cp	BRD-K34533029	tyrphostin-AG-494	EGFR inhibitor		EGFR	EGFR inhibitor
2078	0.35	cp	BRD-K19352500	prochlorperazine	Dopamine receptor antagonist		DRD2, DRD1, DRD3, DRD4	Dopamine receptor antagonist
2079	0.35	cp	BRD-K77947974	fluspirilene	Dopamine receptor antagonist		DRD2, HTR2A, CACNG1, HRH1, HTR1A, HTR1D, HTR1E	Dopamine receptor antagonist
2080	0.35	cp	BRD-K60762818	desipramine	Tricyclic antidepressant		SLC6A2, SLC6A4, ADRA1A, ADRA1B, ADRA1D, ADRA2A, ADRA2B, ADRA2C, ADRB1, ADRB2, CHRM1, CHRM2, CHRM3, CHRM4, CHRM5, DRD2, HRH1, HTR1A, HTR2A, HTR2C, SMPD1	Tricyclic antidepressant
2082	0.33	cp	BRD-K49945136	GR-113808	Serotonin receptor antagonist		HTR4	Serotonin receptor antagonist
2085	0.32	cp	BRD-K08619574	thioproperazine	Dopamine receptor antagonist		ADRA1A, ADRA1B, DRD1, DRD2, HTR1A, HTR2A	Dopamine receptor antagonist
2086	0.32	cp	BRD-A15530910	carpindolol	Adrenergic receptor antagonist			Adrenergic receptor antagonist, Serotonin receptor antagonist
2087	0.32	cp	BRD-A41451487	PK-11195	Benzodiazepine receptor antagonist		TSPO, NR1I2, NR1I3	Benzodiazepine receptor antagonist
2088	0.32	cp	BRD-A72988804	tiaprofenic-acid	Cyclooxygenase inhibitor		PTGS2, PTGS1	Cyclooxygenase inhibitor
2089	0.32	cp	BRD-A84174393	meloxicam	Cyclooxygenase inhibitor		PTGS2, PTGS1	Cyclooxygenase inhibitor
2092	0.28	cp	BRD-K06980535	promazine	Dopamine receptor antagonist		CHRM5, DRD2, ADRA1A, ADRA1B, ADRA1D, CHRM1, CHRM2, CHRM3, CHRM4, DRD1, DRD3, DRD4, HRH1, HTR2A, HTR2C	Dopamine receptor antagonist
2094	0.28	cp	BRD-K73109821	diazoxide	Potassium channel activator		ATP1A1, CA1, CA2, KCNJ11, KCNMA1, SLC12A3	Potassium channel activator
2095	0.27	cp	BRD-K47639036	flavoxate	Acetylcholine receptor antagonist		CHRM1, CHRM2	Acetylcholine receptor antagonist
2096	0.27	cp	BRD-K09186807	KIN001-244	Phosphoinositide dependent kinase inhibitor		PDPK1	Phosphoinositide dependent kinase inhibitor
2099	0.25	cp	BRD-K06753942	nobiletin	MEK inhibitor		ABCB1, MAP2K1, TYR	MEK inhibitor
2100	0.25	cp	BRD-K82941592	rosuvastatin	HMGCR inhibitor		HMGCR	HMGCR inhibitor
2101	0.25	cp	BRD-K63945320	dihydrosamidin	Phospholipase inhibitor			Phospholipase inhibitor, Nitric oxide production inhibitor, Platelet activating factor receptor antagonist
2105	0.21	cp	BRD-A07875874	cilnidipine	Calcium channel blocker		CACNA1B, CACNA1C	Calcium channel blocker
2107	0.21	cp	BRD-K13571841	pepstatin	Aspartic protease inhibitor		CTSB, CTSD, CTSL, REN	Aspartic protease inhibitor
2108	0.21	cp	BRD-A47494775	dipivefrine	Adrenergic receptor agonist		ADRA1A, ACHE, ADRA2A, ADRB2, BCHE	Adrenergic receptor agonist
2113	0.18	cp	BRD-K89125793	tinidazole	Antiprotozoal			Antiprotozoal
2114	0.18	cp	BRD-K81855038	roxatidine	Histamine receptor antagonist		HRH2	Histamine receptor antagonist
2115	0.18	cp	BRD-A63043573	cabergoline	Dopamine receptor agonist		DRD2, ADRA1A, ADRA2A, ADRA2B, ADRA2C, DRD1, DRD3, DRD4, DRD5, HTR1A, HTR1B, HTR1D, HTR2A, HTR2B, HTR2C, ADRA1B, ADRA1D, ADRB1, ADRB2, HTR7, PRL	Dopamine receptor agonist
2116	0.18	cp	BRD-K67100011	pivmecillinam	Bacterial cell wall synthesis inhibitor			Bacterial cell wall synthesis inhibitor
2117	0.18	cp	BRD-K74212935	ergocryptine	Dopamine agonist			Dopamine agonist
2119	0.18	cp	BRD-K15108141	gemcitabine	Ribonucleotide reductase inhibitor		RRM1, CMPK1, RRM2, TYMS	Ribonucleotide reductase inhibitor
2122	0.14	cp	BRD-K62959606	sphingosine	Ceramidase inhibitor		GLTP, PVR, TRPM3	Ceramidase inhibitor
2123	0.14	cp	BRD-K18523449	mestanolone	Androgenic steroid			Androgenic steroid
2124	0.14	cp	BRD-K05104363	PD-184352	MEK inhibitor		MAP2K1, MAP2K2, MAP3K1, MAP3K2	MEK inhibitor
2125	0.14	cp	BRD-K97181089	amiloride	Sodium channel blocker		SCNN1A, ASIC1, ASIC2, SCNN1B, SCNN1G, AOC1, ASIC3, PKD2, PKD2L1, PLAU, SCNN1D, SLC9A1, TRPC7, TRPV2	Sodium channel blocker
2126	0.14	cp	BRD-K30867024	SB-216641	Serotonin receptor antagonist		HTR1B, HTR1D, HTR1A, HTR2A, HTR2B, HTR2C	Serotonin receptor antagonist
2127	0.14	cp	BRD-A64977602	mirtazapine	Adrenergic receptor antagonist		ADRA2A, HTR2A, HTR2C, ADRA2C, HTR3A, ADRA1A, ADRA1B, ADRA1D, ADRA2B, ADRB1, ADRB2, DRD1, DRD2, DRD3, DRD5, HRH1, HRH3, HTR2B, HTR7, OPRK1, SLC6A2, SLC6A3, SLC6A4	Adrenergic receptor antagonist, Serotonin receptor antagonist
2129	0.14	cp	BRD-K12219985	glipizide	Sulfonylurea		ABCC8, KCNJ10, KCNJ11, PPARG	Sulfonylurea
2130	0.14	cp	BRD-A66435872	HTMT	Histamine receptor agonist		HRH4	Histamine receptor agonist
2132	0.12	cp	BRD-K81418486	vorinostat	HDAC inhibitor		HDAC1, HDAC2, HDAC3, HDAC6, HDAC8, HDAC10, HDAC11, HDAC5, HDAC9	HDAC inhibitor
2133	0.11	cp	BRD-K04466929	Merck60	HDAC inhibitor		HDAC1, HDAC2	HDAC inhibitor
2134	0.11	cp	BRD-A64297288	amlodipine	Calcium channel blocker		CACNA1C, CACNA1D, CACNA2D1, ABCG2, CA1, CACNA1B, CACNA1S, CACNA2D3, CACNB1, CACNB2, SMPD1	Calcium channel blocker
2135	0.11	cp	BRD-K76908866	CP-724714	EGFR inhibitor		ERBB2	EGFR inhibitor, Receptor tyrosine protein kinase inhibitor, Tyrosine kinase inhibitor
2136	0.11	cp	BRD-K59962020	CHEMBL-374350	NFkB pathway inhibitor			NFkB pathway inhibitor
2138	0.11	cp	BRD-A31159102	fluoxetine	Selective serotonin reuptake inhibitor (SSRI)		SLC6A4, ANO1, CYP2C19, HTR2B	Selective serotonin reuptake inhibitor (SSRI)
2139	0.11	cp	BRD-K10995081	perphenazine	Dopamine receptor antagonist		DRD2, CALM1, DRD1, HRH1, HTR2A, HTR2C, HTR6, HTR7	Dopamine receptor antagonist
2144	0.07	cp	BRD-A48261811	argatroban	Thrombin inhibitor		F2, CYP3A5	Thrombin inhibitor
2145	0.07	cp	BRD-K55127134	fluphenazine	Dopamine receptor antagonist		DRD2, DRD1, CALM1, CHRNA7, DRD5, HRH1, HTR2A, HTR6, HTR7	Dopamine receptor antagonist
2146	0.07	cp	BRD-K29458283	chlorambucil	DNA inhibitor			DNA inhibitor
2147	0.07	cp	BRD-A19736161	ondansetron	Serotonin receptor antagonist		HTR3A, CYP2D6, CYP3A5, HTR1A, HTR1B, HTR3B, HTR4, OPRM1	Serotonin receptor antagonist
2151	0.04	cp	BRD-K29359156	ebselen	H+/K+-ATPase inhibitor		ALB, LTB4R, NOX3	H+/K+-ATPase inhibitor, Cyclooxygenase inhibitor, Glutathione peroxidase agonist, Nitric oxide synthase inhibitor
2153	0.04	cp	BRD-K29313308	HDAC3-selective	HDAC inhibitor		HDAC3	HDAC inhibitor
2154	0.04	cp	BRD-K37289225	clozapine	Dopamine receptor antagonist		DRD2, DRD4, ADRA1A, ADRA1B, CHRM1, DRD1, DRD3, HRH1, HRH4, HTR1A, HTR1B, HTR1D, HTR1E, HTR2A, HTR2C, HTR6, HTR7, ADRA1D, ADRA2A, ADRA2B, ADRA2C, CALY, CHRM2, CHRM3, CHRM4, CHRM5, CYP2C19, DRD5, HTR1F, HTR2B, HTR3A, HTR5A	Dopamine receptor antagonist, Serotonin receptor antagonist
2155	0.04	cp	BRD-K72703948	ZM-447439	Aurora kinase inhibitor		AURKA, AURKB	Aurora kinase inhibitor
2158	0.03	cp	BRD-K97158071	droperidol	Dopamine receptor antagonist		DRD2, ADRA1A	Dopamine receptor antagonist
2159	0.03	cp	BRD-A49160188	donepezil	Acetylcholinesterase inhibitor		ACHE, HTR2A	Acetylcholinesterase inhibitor
2160	0.03	cp	BRD-K56429665	calcipotriol	Vitamin D receptor agonist		VDR	Vitamin D receptor agonist
2163	0.02	cp	BRD-K47936004	piribedil	Dopamine receptor agonist		DRD2, DRD3, ADRA1A, ADRA2A, ADRA2C, DRD4, HTR1A, HTR2B	Dopamine receptor agonist
2573	0	cp	BRD-K94070024	depomedrol	Glucocorticoid receptor agonist			Glucocorticoid receptor agonist
2574	0	cp	BRD-A51182606	chloramphenicol	Protein synthesis inhibitor		CD55, CYP2C19	Protein synthesis inhibitor, Bacterial 50S ribosomal subunit inhibitor
2575	0	cp	BRD-K83636919	entacapone	Catechol O methyltransferase inhibitor		COMT	Catechol O methyltransferase inhibitor
2576	0	cp	BRD-K60690191	MPEP	Glutamate receptor antagonist		GRM5, GRM1, GRM4	Glutamate receptor antagonist
2577	0	cp	BRD-K50384076	7,4'-dihydroxyflavone	Opioid receptor antagonist		CYP19A1	Opioid receptor antagonist
2578	0	cp	BRD-K31491153	1-phenylbiguanide	Serotonin receptor agonist		HTR3A, HTR3B	Serotonin receptor agonist
2579	0	cp	BRD-A14985772	ascorbyl-palmitate	antioxidant			antioxidant
2580	0	cp	BRD-K29582115	ziprasidone	Dopamine receptor antagonist		DRD2, HTR2A, HTR1A, HTR1D, HRH1, HTR1B, HTR1E, HTR2C, HTR7, ADRA1A, ADRA1B, ADRA2A, ADRA2B, ADRA2C, CHRM1, CHRM2, CHRM3, CHRM4, CHRM5, DRD1, DRD3, DRD4, DRD5, HTR3A, HTR6, SLC6A4	Dopamine receptor antagonist, Serotonin receptor antagonist
2581	0	cp	BRD-A26002865	verrucarin-a	Protein synthesis inhibitor			Protein synthesis inhibitor
2582	0	cp	BRD-K15891719	tenofovir	Reverse transcriptase inhibitor			Reverse transcriptase inhibitor, Cytochrome P450 inhibitor, DNA polymerase inhibitor, HIV integrase inhibitor
2583	0	cp	BRD-K07736136	VX-702	p38 MAPK inhibitor		MAPK14, MAPK11, MAPK12	p38 MAPK inhibitor
2584	0	cp	BRD-M72442222	vicriviroc	CC chemokine receptor antagonist		CCR5	CC chemokine receptor antagonist
2585	0	cp	BRD-K16485616	mocetinostat	HDAC inhibitor		HDAC1, HDAC2, HDAC3, HDAC11	HDAC inhibitor
2586	0	cp	BRD-K09436313	prostaglandin	Prostanoid receptor antagonist		AKR1C3, PTGDR, PTGDR2, PTGER1, PTGER2, PTGER4, PTGFR	Prostanoid receptor antagonist
2587	0	cp	BRD-A96799240	4-hydroxyretinoic-acid	Retinoid receptor binder			Retinoid receptor binder
2588	0	cp	BRD-K75181824	acetyl-geranygeranyl-cysteine	Inhibitor of methyl esterification of geranylgeranylated proteins			Inhibitor of methyl esterification of geranylgeranylated proteins
2589	0	cp	BRD-K99291625	SB-203580	p38 MAPK inhibitor		MAPK14, MAPK1, MAPK11, AKT1, ALOX5, CHEK1, CYP2D6, CYP3A4, GAK, GSK3B, LCK, MAPK10, MAPK12, MAPK8, MAPK9, PRKCA, RAF1, RIPK2, ROCK1, RPS6KB1, SGK1, SRC, TNF	p38 MAPK inhibitor
2590	0	cp	BRD-K81062487	taurocholic-acid	Bile acid		CEL, FXR, NR1H4, FABP6, SLCO1C1	Bile acid
2591	0	cp	BRD-A84327315	calcitriol	Vitamin D receptor agonist		VDR, CYP3A5	Vitamin D receptor agonist
2592	0	cp	BRD-K88551539	CAY-10585	HIF modulator		HIF1A	HIF modulator
2593	0	cp	BRD-U44618005	WH-4023	SRC inhibitor		ABL1, LCK, SRC	SRC inhibitor
2594	0	cp	BRD-U33728988	QL-X-138	MTOR inhibitor		BTK, JAK3, MKNK2, MTOR, PRKDC	MTOR inhibitor
2595	0	cp	BRD-K68174511	torin-2	MTOR inhibitor		MTOR	MTOR inhibitor
2596	0	cp	BRD-K24859147	KIN001-242	Protein kinase inhibitor		RPS6KA3	Protein kinase inhibitor
2597	0	cp	BRD-A60245366	AS-601245	JNK inhibitor		GSK3B, MAPK10, MAPK8, MAPK9, PIM1	JNK inhibitor
2598	0	cp	BRD-K04412738	tramadol	Norepinephrine reuptake inhibitor		OPRM1, SLC6A2, SLC6A4, CHRFAM7A, CHRM3, CYP2B6, GRIN3A, HTR2C, OPRD1, OPRK1	Norepinephrine reuptake inhibitor, Opioid receptor agonist, Serotonin reuptake inhibitor
2599	0	cp	BRD-K10467831	tibolone	Androgen receptor agonist		AR, ESR1, PGR, STS	Androgen receptor agonist, Estrogen receptor agonist, Progesterone receptor agonist
2600	0	cp	BRD-K21806131	tegaserod	Serotonin receptor partial agonist		HTR4, HTR2B, HTR2A, HTR2C	Serotonin receptor partial agonist
2601	0	cp	BRD-K10670311	sulfasalazine	Antirheumatic		PTGS1, PTGS2, ACAT1, ALOX5, CHUK, IKBKB, PLA2G1B, PPARG, SLC46A1, SLC7A11, TBXAS1	Antirheumatic, NFkB pathway inhibitor
2602	0	cp	BRD-K85503079	perospirone	Dopamine receptor antagonist		DRD2, HTR2A, DRD3, DRD4, HTR2C	Dopamine receptor antagonist, Serotonin receptor antagonist
2603	0	cp	BRD-A84134924	pancuronium	Acetylcholine receptor antagonist		CHRM2, CHRM3, CHRNA1, CHRNA2	Acetylcholine receptor antagonist
2604	0	cp	BRD-K09471561	levofloxacin	Bacterial DNA gyrase inhibitor		TOP2A	Bacterial DNA gyrase inhibitor
2605	0	cp	BRD-K10860596	granisetron	Serotonin receptor antagonist		HTR3A, CYP3A5	Serotonin receptor antagonist
2606	0	cp	BRD-A62434282	goserelin	Gonadotropin releasing factor hormone receptor agonist		GNRHR, GNRH1, LHCGR	Gonadotropin releasing factor hormone receptor agonist, Luteinizing hormone releasing hormone agonist
2607	0	cp	BRD-K39462424	dexchlorpheniramine	Histamine receptor antagonist			Histamine receptor antagonist
2608	0	cp	BRD-K86595100	chlordiazepoxide	Benzodiazepine receptor agonist		GABRA1, GABRA2, GABRA3, GABRA4, GABRA5, GABRA6, GABRB1, GABRB2, GABRB3, GABRD, GABRE, GABRG1, GABRG2, GABRG3, GABRP, GABRQ	Benzodiazepine receptor agonist
2609	0	cp	BRD-A39172021	ampiroxicam	Cyclooxygenase inhibitor		PTGS1, PTGS2	Cyclooxygenase inhibitor
2610	0	cp	BRD-K56334280	amonafide	Topoisomerase inhibitor		TOP2A, TOP2B	Topoisomerase inhibitor
2611	0	cp	BRD-K61192372	capecitabine	DNA synthesis inhibitor		TYMS, DPYD	DNA synthesis inhibitor, Thymidylate synthase inhibitor
2612	0	cp	BRD-K82164249	andarine	Androgen receptor modulator		AR	Androgen receptor modulator
2613	0	cp	BRD-K24681473	YM-155	Survivin inhibitor		BIRC5	Survivin inhibitor
2614	0	cp	BRD-K99616396	motesanib	KIT inhibitor		FLT1, FLT4, KDR, KIT, PDGFRA, RET	KIT inhibitor, PDGFR receptor inhibitor, VEGFR inhibitor
2615	0	cp	BRD-A19248578	latrunculin-b	Actin polymerization inhibitor		ACTA1, MKL1, SPIRE2	Actin polymerization inhibitor, Unidentified pharmacological activity
2616	0	cp	BRD-K26863634	BIX-01338	Histone lysine methyltransferase inhibitor			Histone lysine methyltransferase inhibitor
2617	0	cp	BRD-K64310881	MW-STK33-3B	Potassium channel activator			Potassium channel activator
2618	0	cp	BRD-K49372556	mofezolac	Cyclooxygenase inhibitor			Cyclooxygenase inhibitor
2619	0	cp	BRD-K09485525	GANT-61	GLI antagonist		DHH, IHH	GLI antagonist
2620	0	cp	BRD-U82589721	HG-5-113-01	Protein kinase inhibitor		ABL1, LTK, STK10	Protein kinase inhibitor
2621	0	cp	BRD-U44700465	HG-5-88-01	Protein kinase inhibitor		ADCK4, EGFR	Protein kinase inhibitor
2622	0	cp	BRD-U37049823	HG-6-64-01	RAF inhibitor		ABL1, BRAF, CSF1R, EGFR, FGFR1, FLT3, KIT, MAPK11, PDGFRB, RET	RAF inhibitor
2623	0	cp	BRD-K22828899	TUL-XXI039	Serine/threonine kinase inhibitor			Serine/threonine kinase inhibitor
2624	0	cp	BRD-K11663430	pyroxamide	HDAC inhibitor		HDAC1	HDAC inhibitor
2625	0	cp	BRD-A22256192	terazosin	Adrenergic receptor antagonist		ADRA1D, ADRA1A, ADRA1B, KCNH2, KCNH6, KCNH7	Adrenergic receptor antagonist
2626	0	cp	BRD-K28346421	rifapentine	RNA polymerase inhibitor		CYP2C8, CYP3A4	RNA polymerase inhibitor
2627	0	cp	BRD-A10070317	propranolol	Adrenergic receptor antagonist		ADRB2, ADRB3, ADRB1, CYP2C19, HTR1A, HTR1B	Adrenergic receptor antagonist
2628	0	cp	BRD-A67981824	cefotaxime	Bacterial cell wall synthesis inhibitor			Bacterial cell wall synthesis inhibitor
2629	0	cp	BRD-K76907295	VU-0418947-2	HIF modulator			HIF modulator
2630	0	cp	BRD-A52172093	VU-0413807-2	Calcium channel blocker		CACNA1G, CACNA1H, CACNA1I	Calcium channel blocker
2631	0	cp	BRD-K06792661	narciclasine	Coflilin signaling pathway activator		RHOA	Coflilin signaling pathway activator, LIM kinase activator, Rho associated kinase activator
2632	0	cp	BRD-K13049116	BMS-754807	IGF-1 inhibitor		IGF1R, AKT1	IGF-1 inhibitor
2633	0	cp	BRD-A06726973	dibutyrylcyclic-gmp	cGMP analog			cGMP analog
2634	0	cp	BRD-K68392338	ZK-93426	Benzodiazepine receptor antagonist		GABRA1, GABRA2, GABRA3, GABRA5	Benzodiazepine receptor antagonist
2635	0	cp	BRD-K05151076	ZK-164015	Estrogen receptor antagonist		ESR1, ESR2	Estrogen receptor antagonist
2636	0	cp	BRD-K21565985	xylazine	Adrenergic receptor agonist		ADRA2A, ADRA2B, ADRA2C	Adrenergic receptor agonist
2637	0	cp	BRD-K02607075	tubocurarine	Acetylcholine receptor antagonist		CHRNA2, HTR3A, ACHE, HTR3B, KCNN1, KCNN2, KCNN3, ZACN	Acetylcholine receptor antagonist
2638	0	cp	BRD-K60184833	tyrphostin-46	Tyrosine kinase inhibitor		EGFR	Tyrosine kinase inhibitor
2639	0	cp	BRD-K12867552	THM-I-94	HDAC inhibitor		HDAC1, HDAC10, HDAC2, HDAC3, HDAC6, HDAC8	HDAC inhibitor
2640	0	cp	BRD-A31195449	TCB2	Serotonin receptor agonist		HTR2A	Serotonin receptor agonist
2641	0	cp	BRD-K25186396	tangeritin	Cell cycle inhibitor			Cell cycle inhibitor
2642	0	cp	BRD-K31843556	T-0070907	PPAR receptor antagonist		PPARG	PPAR receptor antagonist
2643	0	cp	BRD-K63504947	semaxanib	VEGFR inhibitor		KDR, FLT1, KIT, PDGFRB, FGFR1, FLT3, MET, PDGFRA, RET	VEGFR inhibitor
2644	0	cp	BRD-K54330070	SB-202190	p38 MAPK inhibitor		MAPK14, AKT1, ALOX5, CHEK1, GSK3B, LCK, MAPK1, MAPK11, MAPK12, MAPK8, PRKCA, ROCK1, RPS6KB1, SGK1	p38 MAPK inhibitor
2645	0	cp	BRD-K19284129	salvinorin-a	Opioid receptor agonist		OPRK1, OPRD1, OPRM1	Opioid receptor agonist
2646	0	cp	BRD-K32755366	reserpic-acid	Norepinephrine transporter inhibitor			Norepinephrine transporter inhibitor
2647	0	cp	BRD-K20714604	RS-56812	Serotonin receptor partial agonist		HTR3A	Serotonin receptor partial agonist
2648	0	cp	BRD-K87510569	RS-504393	CC chemokine receptor antagonist		CCR2, CCL2	CC chemokine receptor antagonist
2649	0	cp	BRD-K87990216	piretanide	Glucocorticoid receptor agonist		SLC12A1, SLC12A2	Glucocorticoid receptor agonist
2650	0	cp	BRD-K97863768	prothionamide	Mycobacterium tuberculosis enoyl-[acyl-carrier-protein] reductase [NADH] (inhA) inhibitor			Mycobacterium tuberculosis enoyl-[acyl-carrier-protein] reductase [NADH] (inhA) inhibitor
2651	0	cp	BRD-K99029477	prometon	Photosynthesis inhibitor			Photosynthesis inhibitor
2652	0	cp	BRD-A95096829	PNU-96415E	Dopamine receptor antagonist			Dopamine receptor antagonist
2653	0	cp	BRD-A29289453	PCA-4248	Platelet activating factor receptor antagonist		PTAFR	Platelet activating factor receptor antagonist
2654	0	cp	BRD-K27351809	nomegestrol	Progesterone receptor agonist		PGR	Progesterone receptor agonist
2655	0	cp	BRD-A00758722	noretynodrel	Progestogen hormone		PGR	Progestogen hormone
2656	0	cp	BRD-K85015012	NNC-05-2090	GAT inhibitor		SLC6A11, SLC6A12, SLC6A13	GAT inhibitor, GABA uptake inhibitor
2657	0	cp	BRD-A44780397	mifepristone	Glucocorticoid receptor antagonist		PGR, NR3C1, AR, CYP2B6, CYP2C8, CYP3A5, CYP3A7, NR1I2	Glucocorticoid receptor antagonist, Progesterone receptor antagonist
2658	0	cp	BRD-A45140972	meclocycline	Bacterial 30S ribosomal subunit inhibitor			Bacterial 30S ribosomal subunit inhibitor, Bacterial 50S ribosomal subunit inhibitor
2659	0	cp	BRD-A99449986	MT-21	Caspase activator		CYCS, SLC25A4	Caspase activator
2660	0	cp	BRD-A94709349	metaxalone	Muscle relaxant			Muscle relaxant
2661	0	cp	BRD-A14395271	mesoridazine	Dopamine receptor antagonist		DRD2, HTR2A	Dopamine receptor antagonist
2662	0	cp	BRD-K40656405	L-165041	PPAR receptor agonist		PPARD	PPAR receptor agonist
2663	0	cp	BRD-A81177136	KN-62	Calcium-calmodulin dependent protein kinase inhibitor		AKT1, CAMK2A, CHEK1, LCK, MAPK1, MAPK11, MAPK12, MAPK14, MAPK8, P2RX7, PRKCA, ROCK1, RPS6KB1, SGK1	Calcium-calmodulin dependent protein kinase inhibitor, Purinergic receptor antagonist
2664	0	cp	BRD-K17796732	JWH-015	Cannabinoid receptor agonist		CNR2, GPR55	Cannabinoid receptor agonist
2665	0	cp	BRD-K04546108	JAK3-inhibitor-VI	JAK inhibitor		JAK3	JAK inhibitor
2666	0	cp	BRD-K40530731	hyoscyamine	Acetylcholine receptor antagonist		CHRM1, CHRM2, CHRM3, CHRM4	Acetylcholine receptor antagonist
2667	0	cp	BRD-A77722753	hydralazine	Vasodilator		AOC3, P4HA1	Vasodilator
2668	0	cp	BRD-K76674262	homoharringtonine	Protein synthesis inhibitor		RPL3	Protein synthesis inhibitor
2669	0	cp	BRD-A24429032	HEAT	Adrenergic receptor antagonist		ADRA1A	Adrenergic receptor antagonist
2670	0	cp	BRD-A49734948	foliosidine	Plant alkaloid			Plant alkaloid
2671	0	cp	BRD-K41160163	fenobam	Glutamate receptor antagonist		GRM5	Glutamate receptor antagonist
2672	0	cp	BRD-K17896185	FIT	Opioid receptor agonist		OPRD1	Opioid receptor agonist
2673	0	cp	BRD-K63089472	farnesylthioacetic-acid	Inhibitor of methyl esterification of farnesylated proteins			Inhibitor of methyl esterification of farnesylated proteins
2674	0	cp	BRD-A39969961	eplerenone	Cytochrome P450 inhibitor		NR3C2, CYP3A5	Cytochrome P450 inhibitor
2675	0	cp	BRD-A39747742	estradiol-valerate	Estrogen receptor agonist		ESR1	Estrogen receptor agonist
2676	0	cp	BRD-A96485169	EBPC	Aldose reductase inhibitor		AKR1B1	Aldose reductase inhibitor
2677	0	cp	BRD-K92093830	doxorubicin	Topoisomerase inhibitor		TOP2A	Topoisomerase inhibitor
2678	0	cp	BRD-K94920105	DR-2313	PARP inhibitor		PARP1, PARP3	PARP inhibitor
2679	0	cp	BRD-K31699485	DMEOB	glutamate receptor modulator			glutamate receptor modulator
2680	0	cp	BRD-K32526544	DCEBIO	Potassium channel activator		KCNN2, KCNN3, KCNN4	Potassium channel activator
2681	0	cp	BRD-A73909368	dactinomycin	RNA polymerase inhibitor		POLR2A	RNA polymerase inhibitor
2682	0	cp	BRD-A82371568	clofarabine	Ribonucleoside reductase inhibitor		RRM1, POLA1, RRM2, SLC22A8	Ribonucleoside reductase inhibitor
2683	0	cp	BRD-K54142781	cirazoline	Adrenergic receptor agonist		ADRA1A	Adrenergic receptor agonist
2684	0	cp	BRD-K46556543	canrenoic-acid	Mineralocorticoid receptor antagonist			Mineralocorticoid receptor antagonist
2685	0	cp	BRD-K84709232	caffeic-acid	Lipoxygenase inhibitor		ALOX5, MIF, RELA, TNF	Lipoxygenase inhibitor, HIV integrase inhibitor, NFkB pathway inhibitor, Nitric oxide production inhibitor, PPAR receptor modulator, TNF production inhibitor, Tumor necrosis factor production inhibitor
2686	0	cp	BRD-A71459254	cymarin	ATPase inhibitor		ATP1A1	ATPase inhibitor
2687	0	cp	BRD-A81866333	CGS-21680	Adenosine receptor agonist		ADORA2A, ADORA1, ADORA2B, ADORA3	Adenosine receptor agonist
2688	0	cp	BRD-K32292990	CGP-53353	EGFR inhibitor		EGFR, PRKCB	EGFR inhibitor, PKC inhibitor
2689	0	cp	BRD-A31575449	CGP-20712	Adrenergic receptor antagonist		ADRB1, ADRB3	Adrenergic receptor antagonist
2690	0	cp	BRD-A98702003	carbenoxolone	11-beta-HSD1 inhibitor		HSD11B1, GJA1, GJA10, GJA3, GJA4, GJA5, GJA8, GJA9, GJB1, GJB2, GJB3, GJB4, GJB5, GJB6, GJB7, GJC1, GJC2, GJC3, GJD2, GJD3, GJD4, GJE1, PANX1, PANX2, PANX3	11-beta-HSD1 inhibitor
2691	0	cp	BRD-K03440695	boldine	Acetylcholine receptor antagonist		CHRNA4, CHRNB2, DRD1, DRD2	Acetylcholine receptor antagonist, Dopamine receptor antagonist
2692	0	cp	BRD-A15435692	BMY-14802	Sigma receptor antagonist		HTR1A, SIGMAR1	Sigma receptor antagonist
2693	0	cp	BRD-K34092021	arvanil	TRPV agonist		CNR1, TRPV1	TRPV agonist
2694	0	cp	BRD-K23922020	arecaidine	Acetylcholine receptor agonist		CHRM1, CHRM2, CHRM3, CHRM4	Acetylcholine receptor agonist
2695	0	cp	BRD-K91370081	anisomycin	DNA synthesis inhibitor		NHP2L1, RPL10L, RPL11, RPL13A, RPL15, RPL19, RPL23, RPL23A, RPL26L1, RPL3, RPL37, RPL8, RSL24D1	DNA synthesis inhibitor
2696	0	cp	BRD-K03642198	AY-9944	Hedgehog pathway modulator			Hedgehog pathway modulator
2697	0	cp	BRD-K85013741	auraptene	Nitric oxide production inhibitor		MAOB	Nitric oxide production inhibitor
2698	0	cp	BRD-K89930444	AG-592	Tyrosine kinase inhibitor			Tyrosine kinase inhibitor
2699	0	cp	BRD-K80348542	cephaeline	Protein synthesis inhibitor		RPS2	Protein synthesis inhibitor
2700	0	cp	BRD-K78294846	osthol	Calcium channel blocker			Calcium channel blocker
2701	0	cp	BRD-K80451230	zamifenacin	Acetylcholine receptor antagonist		CHRM3	Acetylcholine receptor antagonist
2702	0	cp	BRD-A60294240	tribenoside	Anti-inflammatory			Anti-inflammatory, Capillary stabilizing agent
2703	0	cp	BRD-A53077924	tianeptine	Selective serotonin reuptake enhancer (SSRE)		SLC6A4	Selective serotonin reuptake enhancer (SSRE)
2704	0	cp	BRD-A92439610	triamcinolone	Glucocorticoid receptor agonist		NR3C1, CYP3A5, CYP3A7, SERPINA6	Glucocorticoid receptor agonist
2705	0	cp	BRD-K99595596	salsolinol	Monoamine oxidase inhibitor		DRD2	Monoamine oxidase inhibitor, Tyrosine hydroxylase inhibitor
2706	0	cp	BRD-K55468218	spiperone	Dopamine receptor antagonist		ADRA1A, DRD2, DRD3, DRD4, HTR1A, HTR2A, HTR7, ADRA1B, ADRA1D, DRD1, DRD5, HTR1D, HTR2B, HTR2C, HTR6	Dopamine receptor antagonist
2707	0	cp	BRD-K91904471	SD-169	p38 MAPK inhibitor		MAPK14	p38 MAPK inhibitor
2708	0	cp	BRD-K52512893	SC-19220	Prostanoid receptor antagonist		PTGER1	Prostanoid receptor antagonist
2709	0	cp	BRD-K58299615	RO-90-7501	Beta amyloid inhibitor		APP	Beta amyloid inhibitor
2710	0	cp	BRD-K51541829	RO-25-6981	Ionotropic glutamate receptor antagonist		GRIN2B, SLC18A2	Ionotropic glutamate receptor antagonist, Monamine transporter modulator
2711	0	cp	BRD-A71765365	mepireserpate	Catecholamine depleting sympatholytic		SLC18A2, SLC18A1	Catecholamine depleting sympatholytic
2712	0	cp	BRD-A08003242	rhodomyrtoxin-b	sodium fluorescein uptake inhibitor			sodium fluorescein uptake inhibitor
2713	0	cp	BRD-A93477898	PETCM	Caspase activator		CASP3	Caspase activator
2714	0	cp	BRD-A45333398	periplocymarin	Apoptosis stimulant			Apoptosis stimulant
2715	0	cp	BRD-A04756508	norgestimate	Progesterone receptor agonist		PGR, ESR1	Progesterone receptor agonist
2716	0	cp	BRD-K19554809	MK-212	Serotonin receptor agonist		HTR2A, HTR2B, HTR2C	Serotonin receptor agonist
2717	0	cp	BRD-K62792802	LY-83583	Guanylyl cyclase inhibitor		GUCY1A2	Guanylyl cyclase inhibitor
2718	0	cp	BRD-K29673530	hypericin	Tyrosine kinase inhibitor			Tyrosine kinase inhibitor
2719	0	cp	BRD-K99946902	hexylresorcinol	Local anesthetic		TYR	Local anesthetic
2720	0	cp	BRD-K64245000	GW-4064	FXR agonist		NR1H4	FXR agonist
2721	0	cp	BRD-K51662849	ilomastat	Matrix metalloprotease inhibitor		ACAN, ADAM28, MMP1, MMP12, MMP13, MMP14, MMP2, MMP3, MMP8, MMP9	Matrix metalloprotease inhibitor
2722	0	cp	BRD-A71157293	fursultiamine	Vitamin B			Vitamin B
2723	0	cp	BRD-K14920963	erythrosine	Coloring agent			Coloring agent
2724	0	cp	BRD-A25687296	emetine	Protein synthesis inhibitor		RPS2	Protein synthesis inhibitor
2725	0	cp	BRD-K82577285	dipropyl-dopamine	Dopamine receptor agonist			Dopamine receptor agonist
2726	0	cp	BRD-K06467078	corynanthine	Adrenergic receptor antagonist			Adrenergic receptor antagonist
2727	0	cp	BRD-A22713669	BVT-948	Tyrosine phosphatase inhibitor		PTPN1, PTPN11, PTPN2	Tyrosine phosphatase inhibitor
2728	0	cp	BRD-K43068349	AMG-9810	TRPV antagonist		TRPV1	TRPV antagonist
4630	0	cp	BRD-K94294671	OSI-027	MTOR inhibitor		MTOR	MTOR inhibitor
4631	0	cp	BRD-K68191783	ALW-II-38-3	Ephrin inhibitor		DDR1, EPHA2, EPHA4, EPHB2, EPHB4, EPHB6	Ephrin inhibitor
4632	0	cp	BRD-K07691486	roscovitine	CDK inhibitor		CDK2, CDK9, CDK7, CDK1, CDK5	CDK inhibitor
4633	0	cp	BRD-K28183345	proguanil	Dihydrofolate reductase inhibitor		CYP2C19, DHFR	Dihydrofolate reductase inhibitor
4634	0	cp	BRD-A16311756	profenamine	Butyrylcholinesterase inhibitor		CHRM1, BCHE, CHRM2, GRIN3A	Butyrylcholinesterase inhibitor, Cholinergic receptor antagonist
4635	0	cp	BRD-K28912512	nicotinamide	Protein synthesis stimulant		PARP1, AOX1, BST1, CYP2E1, LDHA, SIRT5	Protein synthesis stimulant
4636	0	cp	BRD-K55044200	amoxicillin	Penicillin binding protein inhibitor		SLC15A1	Penicillin binding protein inhibitor
4637	0	cp	BRD-K82381502	acetylcholine	Acetylcholine receptor agonist		ACHE, CHRM1, CHRM2, CHRM3, CHRM4, CHRM5, CHRNA2	Acetylcholine receptor agonist
4638	0	cp	BRD-A80638690	floxuridine	DNA synthesis inhibitor		TYMS	DNA synthesis inhibitor
4639	0	cp	BRD-K06335600	tizanidine	Adrenergic receptor agonist		ADRA2A, ADRA2B, ADRA2C, CYP1A2, NISCH	Adrenergic receptor agonist
4640	0	cp	BRD-A75479906	rimantadine	Antiviral			Antiviral, RNA synthesis inhibitor
4641	0	cp	BRD-A25067867	benzatropine	Acetylcholine receptor antagonist		CHRM1, HRH1, SLC6A3	Acetylcholine receptor antagonist
4642	0	cp	BRD-K67102207	phenylbutyrate	HDAC inhibitor		CYP3A5, HDAC1	HDAC inhibitor
4643	0	cp	BRD-K11433652	aspirin	Cyclooxygenase inhibitor		PTGS1, PTGS2, TP53, AKR1C1, ASIC3, EDNRA, HSPA5, IKBKB, NFKB1, NFKB2, NFKBIA, PRKAA1, PRKAA2, PRKAB1, PRKAB2, PRKAG1, PRKAG2, PRKAG3, RPS6KA3	Cyclooxygenase inhibitor
4644	0	cp	BRD-K73978287	hydrocortisone	Glucocorticoid receptor agonist		ANXA1, NOS2, NR3C1, NR3C2	Glucocorticoid receptor agonist, Immunosuppressant, Corticosteroid agonist
4645	0	cp	BRD-A86044036	flurbiprofen	Cyclooxygenase inhibitor		PTGS1, PTGS2	Cyclooxygenase inhibitor
4646	0	cp	BRD-A65282128	cefazolin	Bacterial cell wall synthesis inhibitor		PON1, SLC22A8	Bacterial cell wall synthesis inhibitor
4647	0	cp	BRD-K96037667	norethindrone	Progesterone receptor agonist		PGR	Progesterone receptor agonist, Progestogen hormone
4648	0	cp	BRD-K47323024	methapyrilene	Histamine receptor antagonist			Histamine receptor antagonist
4649	0	cp	BRD-K57886322	fluocinonide	Glucocorticoid receptor agonist		NR3C1, SERPINA6, SMO	Glucocorticoid receptor agonist
4650	0	cp	BRD-A65013509	oxybutynin	Acetylcholine receptor antagonist		CHRM3, CHRM1, CHRM2, CHRM4	Acetylcholine receptor antagonist
4651	0	cp	BRD-K63641886	cefuroxime	Bacterial cell wall synthesis inhibitor			Bacterial cell wall synthesis inhibitor
4652	0	cp	BRD-K79602928	metformin	Insulin sensitizer		ACACB, INS, PRKAB1	Insulin sensitizer
4653	0	cp	BRD-K10852020	tolcapone	Catechol O methyltransferase inhibitor		COMT, TTR	Catechol O methyltransferase inhibitor
4654	0	cp	BRD-A25576662	streptozotocin	DNA alkylating agent		SLC2A2	DNA alkylating agent
4655	0	cp	BRD-K71512533	SNS-314	Aurora kinase inhibitor		AURKA, AURKB, AURKC	Aurora kinase inhibitor
4656	0	cp	BRD-K17743125	belinostat	HDAC inhibitor		HDAC1, HDAC2, HDAC3, HDAC4, HDAC5, HDAC6, HDAC7, HDAC8, HDAC9	HDAC inhibitor
4657	0	cp	BRD-K56001384	antimycin-a	ATP synthase inhibitor		CYCS	ATP synthase inhibitor
4658	0	cp	BRD-K07403598	CAY-10470	NFkB pathway inhibitor		NFKB1, TNF	NFkB pathway inhibitor
4659	0	cp	BRD-A46179541	doxapram	Potassium channel blocker		KCNK3, KCNK9	Potassium channel blocker
4660	0	cp	BRD-K41410256	balsalazide	Cyclooxygenase inhibitor		PTGS1, PTGS2, ALOX5, PPARG	Cyclooxygenase inhibitor
4661	0	cp	BRD-K30649484	mafenide	Carbonic anhydrase inhibitor		CA6, CA12, CA14, CA2, CA4, CA9	Carbonic anhydrase inhibitor
4662	0	cp	BRD-K68756823	FR-180204	-666		MAPK1, MAPK3	-666
4663	0	cp	BRD-K28360340	TW-37	BCL inhibitor		BCL2, BCL2L1, MCL1	BCL inhibitor
4664	0	cp	BRD-K28470988	L-690330	Inositol monophosphatase inhibitor		IMPA1	Inositol monophosphatase inhibitor
4665	0	cp	BRD-A47513740	calyculin	Protein phosphatase inhibitor		PPP1CA, PPP1CC, PPP2CA	Protein phosphatase inhibitor
4666	0	cp	BRD-K47207162	zimelidine	Serotonin reuptake inhibitor		SLC6A4, MAOA, MAOB	Serotonin reuptake inhibitor
4675	-0.01	cp	BRD-K91699951	benzonatate	Local anesthetic		SCN5A	Local anesthetic
4682	-0.03	cp	BRD-K32501161	vanoxerine	Dopamine uptake inhibitor		SLC6A3, MAOA, MAOB	Dopamine uptake inhibitor
4683	-0.03	cp	BRD-A26384407	chlortalidone	Carbonic anhydrase inhibitor		CA7, CA1, CA12, CA14, CA4, SLC12A1	Carbonic anhydrase inhibitor
4686	-0.06	cp	BRD-K18909381	CGS-12066B	Serotonin receptor agonist		HTR1B, HTR1A, HTR1D, HTR2A, HTR2B, HTR2C	Serotonin receptor agonist
4687	-0.07	cp	BRD-A75769826	SDM25N	Opioid receptor antagonist		OPRD1	Opioid receptor antagonist
4690	-0.08	cp	BRD-K49481516	galantamine	Acetylcholinesterase inhibitor		ACHE, BCHE, CHRNA1, CHRNA10, CHRNA2, CHRNA3, CHRNA4, CHRNA5, CHRNA6, CHRNA7, CHRNA9, CHRNB1, CHRNB2, CHRNB3, CHRNB4, CHRND, CHRNE, CHRNG	Acetylcholinesterase inhibitor
4695	-0.11	cp	BRD-K14765469	vesamicol	Acetylcholinesterase inhibitor		SLC18A3	Acetylcholinesterase inhibitor
4696	-0.11	cp	BRD-K46137903	prednicarbate	Phospholipase activator		NR3C1, PLA2G1B	Phospholipase activator
4697	-0.11	cp	BRD-K39987650	bisacodyl	Laxative			Laxative
4698	-0.11	cp	BRD-K64052750	gefitinib	EGFR inhibitor		EGFR, CYP2C19	EGFR inhibitor
4699	-0.11	cp	BRD-K57080016	selumetinib	MEK inhibitor		MAP2K1, MAP2K2	MEK inhibitor
4700	-0.11	cp	BRD-K81473089	tacrine	Acetylcholinesterase inhibitor		ACHE, BCHE	Acetylcholinesterase inhibitor, Acetylcholine release stimulant, Butyrylcholinesterase inhibitor, Potassium channel antagonist
4706	-0.14	cp	BRD-K66874953	pifithrin-alpha	TP53 inhibitor		TP53	TP53 inhibitor
4707	-0.14	cp	BRD-K77771411	moxonidine	Imidazoline receptor agonist		NISCH, ADRA2A, ADRA2B, ADRA2C	Imidazoline receptor agonist
4708	-0.14	cp	BRD-K06854232	AM-580	Retinoid receptor agonist		RARA	Retinoid receptor agonist
4709	-0.14	cp	BRD-K45033733	famciclovir	DNA polymerase inhibitor			DNA polymerase inhibitor
4710	-0.14	cp	BRD-K02867583	minaprine	Serotonin reuptake inhibitor		HTR2B, SLC6A4, ACHE, CHRM1, DRD1, DRD2, HTR2A, HTR2C, MAOA	Serotonin reuptake inhibitor
4715	-0.18	cp	BRD-K04196797	oxcarbazepine	Sodium channel blocker		CYP2C19, CYP3A4, CYP3A5, SCN1A, SCN3A, SCN5A	Sodium channel blocker
4716	-0.18	cp	BRD-K19136521	indirubin	CDK inhibitor		CDK1, CDK5, CCNE1, CDK2, CDK4, CDK5R1, CDK9, GSK3A, GSK3B, LCK, LRRK1, LRRK2	CDK inhibitor
4717	-0.18	cp	BRD-K67783091	haloperidol	Dopamine receptor antagonist		DRD2, DRD1, DRD3, HTR2A, CYP3A7, DRD4, DRD5, GRIN2B, HRH1, HTR1A, HTR1D, HTR2B, HTR7, KCNH1	Dopamine receptor antagonist, Psychoactive drug
4719	-0.21	cp	BRD-K70358946	aripiprazole	Serotonin receptor agonist		DRD2, HTR1A, HTR2A, HRH1, HTR1B, HTR1D, HTR2C, ADRA1A, ADRA1B, ADRA2A, ADRA2B, ADRA2C, CHRM1, CHRM2, CHRM3, CHRM4, CHRM5, DRD1, DRD3, DRD4, DRD5, HTR1E, HTR3A, HTR6, HTR7	Serotonin receptor agonist, Serotonin receptor antagonist
4720	-0.21	cp	BRD-K03816923	rottlerin	MAP kinase inhibitor		KCNH2, PRKCD, TGM2	MAP kinase inhibitor, Protein kinase inhibitor
4725	-0.25	cp	BRD-K50938786	ropivacaine	Sodium channel blocker		SCN10A, SCN9A	Sodium channel blocker
4726	-0.25	cp	BRD-K96402602	farnesylthiotriazole	PPMTase inhibitor			PPMTase inhibitor
4727	-0.25	cp	BRD-K28307902	flutamide	Androgen receptor antagonist		AR, AHR, CYP2C19	Androgen receptor antagonist
4728	-0.25	cp	BRD-K77695569	tiabendazole	Angiogenesis inhibitor			Angiogenesis inhibitor
4729	-0.25	cp	BRD-K75089421	procainamide	Sodium channel blocker		SCN5A, DNMT1	Sodium channel blocker
4730	-0.28	cp	BRD-A41450521	tosufloxacin	Bacterial DNA gyrase inhibitor			Bacterial DNA gyrase inhibitor
4731	-0.28	cp	BRD-K23369905	oxiconazole	Bacterial cell wall synthesis inhibitor			Bacterial cell wall synthesis inhibitor
4732	-0.28	cp	BRD-K86958018	olvanil	TRPV agonist		TRPV1, CNR1, GPR119	TRPV agonist
4733	-0.28	cp	BRD-K95676198	JAK3-inhibitor-V	JAK inhibitor		JAK3	JAK inhibitor
4734	-0.28	cp	BRD-K76587808	fraxetin	Antioxidant			Antioxidant
4735	-0.28	cp	BRD-A54845972	dihydroergotamine	Serotonin receptor agonist		HTR1D, HTR1B, ADRA2A, DRD2, HTR1E, HTR1F, HTR2B, HTR7	Serotonin receptor agonist
4736	-0.28	cp	BRD-K91290917	amodiaquine	Histamine receptor agonist		HNMT, CYP2C8	Histamine receptor agonist
4737	-0.28	cp	BRD-K41895714	AS-605240	PI3K inhibitor		MAOB, PIK3CA, PIK3CB, PIK3CD, PIK3CG	PI3K inhibitor
4738	-0.28	cp	BRD-K63828191	raloxifene	Estrogen receptor antagonist		ESR1, ESR2, ACVRL1, ENG	Estrogen receptor antagonist, Selective estrogen receptor modulator (SERM)
4739	-0.28	cp	BRD-K97764662	PD-173074	FGFR inhibitor		FGFR1, FGFR3, FGFR2, FGFR4, FLT1, FLT4, KDR, PDGFRA, PDGFRB	FGFR inhibitor, VEGFR inhibitor
4740	-0.28	cp	BRD-K92000912	AM-251	Cannabinoid receptor antagonist		CNR1, GPR18, GPR55	Cannabinoid receptor antagonist
4741	-0.3	cp	BRD-K97354755	SU-6656	SRC inhibitor		LYN, AURKB, AURKC, BRSK2, CALM1, CAMK2D, LCK, RET, SRC, YES1	SRC inhibitor
4743	-0.31	cp	BRD-K76304753	phenazopyridine	Local anesthetic		SCN1A	Local anesthetic
4748	-0.32	cp	BRD-K09397065	SR-57227A	Serotonin receptor agonist		HTR3A	Serotonin receptor agonist
4749	-0.32	cp	BRD-K76775527	nimesulide	Cyclooxygenase inhibitor		PTGS2, LTF, PLA2G2E, PTGS1	Cyclooxygenase inhibitor
4750	-0.32	cp	BRD-K66296774	fluvastatin	HMGCR inhibitor		HMGCR, CYP2C8	HMGCR inhibitor
4751	-0.32	cp	BRD-K70327191	benzoxiquine	Anti-infective			Anti-infective
4752	-0.32	cp	BRD-A14966924	alaproclate	Serotonin receptor antagonist		SLC6A4	Serotonin receptor antagonist
4753	-0.32	cp	BRD-K93280214	gabazine	GABA receptor antagonist		GABRA1, GABRA2, GABRA3, GABRA4, GABRA5, GABRA6, GABRG2	GABA receptor antagonist
4754	-0.32	cp	BRD-K90027355	spironolactone	Mineralocorticoid receptor antagonist		NR3C2, AR, CACNA1A, CACNA1B, CACNA1C, CACNA1D, CACNA1F, CACNA1G, CACNA1H, CACNA1I, CACNA1S, CACNA2D1, CACNA2D2, CACNA2D3, CACNB1, CACNB2, CACNB3, CACNB4, CACNG1, CYP11B2, KCNA5, KCND3, NR3C1, PGR, SCNN1A, SHBG	Mineralocorticoid receptor antagonist
4755	-0.32	cp	BRD-K46211610	tolazoline	Adrenergic receptor antagonist		ADRA2A, ADRA2B, ADRA2C, ADRA1A, HRH1, HRH2	Adrenergic receptor antagonist
4757	-0.35	cp	BRD-K04414442	SB-222200	Tachykinin antagonist		TACR3	Tachykinin antagonist
4758	-0.35	cp	BRD-A49358627	ciprofibrate	PPAR receptor agonist		PPARA, LPL	PPAR receptor agonist
4759	-0.35	cp	BRD-M45964048	verteporfin	Photosensitizing agent			Photosensitizing agent
4760	-0.35	cp	BRD-K62736196	guanabenz	-666		ADRA2A, ADRA2B, ADRA2C	-666
4761	-0.35	cp	BRD-K52397688	amperozide	Dopamine receptor antagonist		HTR2A, DRD2, FAAH	Dopamine receptor antagonist
4768	-0.39	cp	BRD-K06147391	telenzepine	Acetylcholine receptor antagonist		CHRM1	Acetylcholine receptor antagonist
4769	-0.39	cp	BRD-K90524085	MY-5445	Phosphodiesterase inhibitor		PDE5A	Phosphodiesterase inhibitor, Platelet aggregation inhibitor
4770	-0.39	cp	BRD-K86600316	RS-79948	Adrenergic receptor antagonist			Adrenergic receptor antagonist
4771	-0.39	cp	BRD-A19195498	trimipramine	Norepinephrine reuptake inhibitor		SLC6A2, SLC6A4, SLC6A3, ADRA1A, ADRA1B, ADRA2A, ADRA2B, ADRB1, ADRB2, ADRB3, CHRM1, CHRM2, CHRM3, CHRM4, CHRM5, DRD1, DRD2, DRD5, HRH1, HTR1A, HTR1D, HTR2A, HTR2C, HTR3A	Norepinephrine reuptake inhibitor, Tricyclic antidepressant
4775	-0.41	cp	BRD-K33193182	methylnorlichexanthone	Aurora kinase inhibitor		AURKB, KDR, PIM1	Aurora kinase inhibitor, PIM inhibitor, VEGFR inhibitor
4776	-0.42	cp	BRD-A09828896	SKF-81297	Dopamine receptor agonist		DRD1, DRD5	Dopamine receptor agonist
4777	-0.42	cp	BRD-K18574842	nafcillin	Bacterial cell wall synthesis inhibitor		CYP3A4	Bacterial cell wall synthesis inhibitor
4778	-0.42	cp	BRD-K04046242	equilin	Estrogen receptor agonist		HSD17B1	Estrogen receptor agonist
4779	-0.42	cp	BRD-K00603606	ticlopidine	Purinergic receptor antagonist		P2RY12, CYP2B6, CYP2C19	Purinergic receptor antagonist
4780	-0.42	cp	BRD-K43796186	benzyl-quinazolin-4-yl-amine	EGFR inhibitor		EGFR	EGFR inhibitor
4781	-0.42	cp	BRD-K38251852	paxilline	Potassium channel blocker		ABCA1, KCNMA1, NR1H3	Potassium channel blocker
4782	-0.42	cp	BRD-A54487287	cortisone	Glucocorticoid receptor agonist		NR3C1	Glucocorticoid receptor agonist
4788	-0.46	cp	BRD-K09635314	M-3M3FBS	phospholipase activator		PLCB2, PLCB3, PLCD1, PLCG1, PLCG2	phospholipase activator
4789	-0.46	cp	BRD-A58564983	selamectin	Nematocide			Nematocide
4790	-0.46	cp	BRD-K59332007	linopirdine	Potassium channel blocker		KCNQ2, KCNQ3, KCNQ4, KCNQ5	Potassium channel blocker
4791	-0.46	cp	BRD-K51313569	palbociclib	CDK inhibitor		CDK4, CDK6, CCND3	CDK inhibitor
4794	-0.49	cp	BRD-A68281735	REV-5901	Leukotriene receptor antagonist		ALOX5	Leukotriene receptor antagonist, Lipoxygenase inhibitor
4795	-0.49	cp	BRD-A30655177	LFM-A13	BTK inhibitor		BTK	BTK inhibitor
4796	-0.49	cp	BRD-K59574735	ubenimex	Leukotriene inhibitor		LTA4H, ANPEP, RNPEP	Leukotriene inhibitor
4797	-0.49	cp	BRD-K55454768	TAS-301	Calcium-calmodulin dependent protein kinase inhibitor		CAMK2A	Calcium-calmodulin dependent protein kinase inhibitor
4798	-0.49	cp	BRD-K15834839	lobendazole	Anthelmintic			Anthelmintic
4799	-0.49	cp	BRD-K33818169	GW-3965	LXR agonist		NR1H2, NR1H3, ABCA1	LXR agonist, ABC transporter expression enhancer
4800	-0.49	cp	BRD-K04877770	FTase-inhibitor-B581	Farnesyltransferase inhibitor			Farnesyltransferase inhibitor
4801	-0.49	cp	BRD-A75552914	isoxicam	Cyclooxygenase inhibitor		PTGS1, PTGS2	Cyclooxygenase inhibitor
4802	-0.49	cp	BRD-K16554956	PTB1	AMPK activator		PTPN1	AMPK activator
4805	-0.53	cp	BRD-K21283037	riluzole	Glutamate inhibitor		KCND3, KCNK10, KCNK2, KCNK4, KCNN4, SCN5A, SLC7A11	Glutamate inhibitor
4806	-0.53	cp	BRD-K15842202	eudesmic-acid	-666			-666
4807	-0.53	cp	BRD-K82561139	ricinine	Casein kinase inhibitor			Casein kinase inhibitor
4808	-0.53	cp	BRD-A02713983	dihydrodeoxygedunin	Growth factor receptor activator		NTRK2	Growth factor receptor activator
4809	-0.53	cp	BRD-K59058766	chlorprothixene	Dopamine receptor antagonist		DRD2, CHRM1, CHRM2, CHRM3, CHRM4, CHRM5, DRD1, DRD3, HRH1, HTR2A, HTR2B, HTR2C	Dopamine receptor antagonist
4810	-0.53	cp	BRD-K79254416	decitabine	DNA methyltransferase inhibitor		DNMT1	DNA methyltransferase inhibitor
4811	-0.53	cp	BRD-A81233518	glycopyrrolate	Acetylcholine receptor antagonist		CHRM1, CHRM3, CHRM2, CHRM4, CHRM5	Acetylcholine receptor antagonist
4812	-0.54	cp	BRD-K92870997	pterostilbene	Cyclooxygenase inhibitor		FAAH, PPARA, PTGS1, PTGS2	Cyclooxygenase inhibitor, PPAR receptor agonist
4813	-0.54	cp	BRD-K35941380	methysergide	Serotonin receptor antagonist		HTR2C, HTR1B, HTR1E, HTR1F, HTR2A, HTR2B, HTR7, HTR1A, HTR1D, HTR5A, HTR6	Serotonin receptor antagonist
4817	-0.56	cp	BRD-K63923597	barasertib	Aurora kinase inhibitor		AURKB, AURKC	Aurora kinase inhibitor
4818	-0.56	cp	BRD-K90259198	W-7	Calmodulin antagonist		CALM1, CALM2, KCNA5, KCNH2, TNNC1, TNNI3	Calmodulin antagonist, Potassium channel blocker
4819	-0.56	cp	BRD-K31792052	pifithrin	Interleukin receptor antagonist			Interleukin receptor antagonist
4820	-0.56	cp	BRD-A09062839	amylocaine	Local anesthetic			Local anesthetic
4821	-0.56	cp	BRD-A17655518	ibuprofen	Cyclooxygenase inhibitor		PTGS2, PTGS1, ASIC1, BCL2, CFTR, CYP2C8, FABP2, PLAT, PPARG, SLC5A8, THBD	Cyclooxygenase inhibitor, NFkB pathway inhibitor
4822	-0.56	cp	BRD-K49865102	PD-0325901	MEK inhibitor		MAP2K1, MAP2K2	MEK inhibitor, MAP kinase inhibitor, Protein kinase inhibitor
4824	-0.58	cp	BRD-K13642330	cosmosiin	Cytochrome P450 inhibitor			Cytochrome P450 inhibitor
4828	-0.59	cp	BRD-A26711594	nicardipine	Calcium channel blocker		CACNA1C, ADORA3, ADRA1A, ADRA1B, ADRA1D, CACNA1D, CACNA2D1, CACNB2, CALM1, CHRM1, CHRM2, CHRM3, CHRM4, CHRM5, PDE1A, PDE1B	Calcium channel blocker
4829	-0.6	cp	BRD-K33459542	ditolylguanidine	Sigma receptor agonist		GRIN1, GRIN2A, GRIN2B, SIGMAR1	Sigma receptor agonist
4830	-0.6	cp	BRD-K59851896	calycanthine	GABA release inhibitor			GABA release inhibitor
4831	-0.6	cp	BRD-A33168282	sotalol	Adrenergic receptor antagonist		ADRB1, ADRB2, KCNH2	Adrenergic receptor antagonist
4836	-0.6	cp	BRD-K49111258	prazosin	Adrenergic receptor antagonist		ADRA1A, ADRA1B, ADRA1D, ADRA2A, ADRA2B, ADRA2C, CDK1, KCNH2, KCNH6, KCNH7	Adrenergic receptor antagonist
4838	-0.63	cp	BRD-K01095011	finasteride	5-alpha reductase inhibitor		SRD5A2, SRD5A1, AKR1D1, AR	5-alpha reductase inhibitor
4839	-0.63	cp	BRD-A35033682	eriodictyol	Cytochrome P450 inhibitor		CYP1B1, NFE2L2, XDH	Cytochrome P450 inhibitor
4840	-0.63	cp	BRD-K38323065	phenacetin	Cyclooxygenase inhibitor		PTGS1	Cyclooxygenase inhibitor
4841	-0.63	cp	BRD-A82238138	budesonide	Glucocorticoid receptor agonist		NR3C1, CYP3A5, CYP3A7	Glucocorticoid receptor agonist
4842	-0.63	cp	BRD-K56558538	ambroxol	Sodium channel blocker		GBA	Sodium channel blocker
4844	-0.63	cp	BRD-K66615216	moxifloxacin	Bacterial DNA gyrase inhibitor		TOP2A	Bacterial DNA gyrase inhibitor
4845	-0.63	cp	BRD-K14888893	minoxidil	KATP activator		KCNJ8, ABCC9, KCNJ1, KCNJ10, KCNJ11, PTGS1, REN	KATP activator, KIR6 channel (KATP) activator, Vasodilator
4850	-0.67	cp	BRD-K10961822	latanoprost	Prostanoid receptor agonist		PTGFR	Prostanoid receptor agonist
4851	-0.67	cp	BRD-K28849549	mesalazine	Cyclooxygenase inhibitor		PTGS1, PPARG, PTGS2, ALOX5, CHUK, CTNNB1, IKBKB, MPO, NAT1	Cyclooxygenase inhibitor, Lipoxygenase inhibitor, Prostanoid receptor antagonist
4852	-0.67	cp	BRD-A31801025	formestane	Aromatase inhibitor		CYP19A1	Aromatase inhibitor
4853	-0.67	cp	BRD-K52930707	rescinnamine	ACE inhibitor		ACE	ACE inhibitor
4854	-0.67	cp	BRD-K03600606	catechin	Beta secretase inhibitor		BACE1, CA1, CA12, CA14, CA2, CA4, CA6, CA9, FASN, PTGS1, SCN5A	Beta secretase inhibitor, Fatty acid synthase inhibitor, LDL antioxidant
4855	-0.67	cp	BRD-K59273480	propentofylline	Adenosine reuptake inhibitor		ACHE	Adenosine reuptake inhibitor, Phosphodiesterase inhibitor
4856	-0.67	cp	BRD-A33447119	oxfendazole	Anthelmintic			Anthelmintic
4857	-0.67	cp	BRD-K86204871	terconazole	Sterol demethylase inhibitor			Sterol demethylase inhibitor
4858	-0.67	cp	BRD-K29950728	clomifene	Estrogen receptor antagonist		ESR1, AR	Estrogen receptor antagonist
4859	-0.67	cp	BRD-K88789588	letrozole	Aromatase inhibitor		CYP19A1	Aromatase inhibitor
4866	-0.7	cp	BRD-K60460488	nelfinavir	HIV protease inhibitor		CYP2C19, CYP3A5, CYP3A7	HIV protease inhibitor
4867	-0.7	cp	BRD-K56047318	RHC-80267	Triacylglycerol lipase inhibitor		DAGLA, DAGLB, LIPC, LIPE, LIPG	Triacylglycerol lipase inhibitor
4868	-0.7	cp	BRD-K95435023	PHA-665752	c-Met inhibitor		MET	c-Met inhibitor
4869	-0.7	cp	BRD-A50675702	fipronil	GABA gated chloride channel blocker			GABA gated chloride channel blocker, Chloride channel blocker
4870	-0.7	cp	BRD-A09472452	flecainide	Sodium channel blocker		SCN5A, KCNA5, KCNA7, SCN4A	Sodium channel blocker
4871	-0.7	cp	BRD-A37776212	ICI-204448	Opioid receptor agonist		OPRK1	Opioid receptor agonist
4872	-0.71	cp	BRD-K09668667	benzo(a)pyrene	Carcinogen			Carcinogen
4879	-0.74	cp	BRD-K60160658	tiagabine	GABA uptake inhibitor		SLC6A1, CYP2C19	GABA uptake inhibitor
4880	-0.74	cp	BRD-K84955386	hyperoside	Glucosidase inhibitor		ACE, AKR1B1, GAA	Glucosidase inhibitor
4881	-0.74	cp	BRD-K49328571	dasatinib	BCR-ABL kinase inhibitor		ABL1, FYN, LCK, SRC, KIT, YES1, BCR, EPHA2, LYN, PDGFRB, ABL2, BTK, DDR1, DDR2, PDGFRA, STAT5B	BCR-ABL kinase inhibitor, Ephrin inhibitor, KIT inhibitor, PDGFR receptor inhibitor, SRC inhibitor, Tyrosine kinase inhibitor
4882	-0.74	cp	BRD-K91442916	CAM-9-026	Membrane metalloendopeptidase inhibitor			Membrane metalloendopeptidase inhibitor
4883	-0.74	cp	BRD-K94080537	diethyltoluamide	DEET activator of fly antenna ionotropic receptor IR40a			DEET activator of fly antenna ionotropic receptor IR40a
4884	-0.74	cp	BRD-K89210380	biotin	Vitamin B		ACACA, ACACB, HLCS, MCCC1, MCCC2, PC, PCCA, PCCB, SLC5A6	Vitamin B
4885	-0.74	cp	BRD-K50495309	SRC-kinase-inhibitor-I	SRC inhibitor		CSK, LCK, RIPK2	SRC inhibitor
4890	-0.74	cp	BRD-A23072235	pheniramine	Histamine receptor antagonist		HRH1	Histamine receptor antagonist
4891	-0.78	cp	BRD-K76698671	HNHA	HDAC inhibitor		HDAC1	HDAC inhibitor
4892	-0.78	cp	BRD-K52735702	cefdinir	Bacterial cell wall synthesis inhibitor		MPO	Bacterial cell wall synthesis inhibitor
4893	-0.78	cp	BRD-K24526313	levcromakalim	Potassium channel activator		KCNJ8, ABCC9, KCNJ5	Potassium channel activator
4894	-0.78	cp	BRD-A26032986	zaldaride	Calmodulin antagonist		CALM1	Calmodulin antagonist
4895	-0.78	cp	BRD-K17008822	BD-1008	Sigma receptor antagonist			Sigma receptor antagonist
4896	-0.78	cp	BRD-K09778810	FGIN-1-27	Inositol monophosphatase inhibitor		TSPO	Inositol monophosphatase inhibitor
4902	-0.81	cp	BRD-K97118047	4,5,6,7-tetrabromobenzotriazole	Casein kinase inhibitor		CSNK2A1, AKT1, CHEK1, CSNK2A2, CSNK2B, GSK3B, LCK, MAP2K1, MAPK1, MAPK11, MAPK12, MAPK14, MAPK8, PRKCA, ROCK1, RPS6KB1, SGK1	Casein kinase inhibitor
4903	-0.81	cp	BRD-K88429204	pyrimethamine	Dihydrofolate reductase inhibitor		DHFR, DHFRP1, HEXA, SLC47A1, STAT3	Dihydrofolate reductase inhibitor
4904	-0.81	cp	BRD-K59256312	gabexate	Serine protease inhibitor		PRSS1, TPSAB1	Serine protease inhibitor
4905	-0.81	cp	BRD-K15715913	fluperlapine	Serotonin receptor antagonist		DRD2, HTR2A, HTR6, HTR7	Serotonin receptor antagonist
4906	-0.81	cp	BRD-K55191674	benzylpenicillin	Penicillin binding protein inhibitor			Penicillin binding protein inhibitor
4907	-0.81	cp	BRD-K77925998	quipazine	Serotonin receptor agonist		HTR2A, HTR3A, HTR3B, HTR1A, HTR1D, HTR2B, HTR2C, HTR6, SLC6A4	Serotonin receptor agonist
4908	-0.81	cp	BRD-A98299281	velnacrine	cholinesterase inhibitor		ACHE	cholinesterase inhibitor
4919	-0.85	cp	BRD-A58955223	sulforaphane	Antineoplastic		NFE2L2	Antineoplastic, Aryl hydrocarbon receptor antagonist
4920	-0.85	cp	BRD-K67831364	ZM-323881	VEGFR inhibitor		KDR	VEGFR inhibitor
4921	-0.85	cp	BRD-A39415247	norethisterone	Progesterone receptor agonist		PGR	Progesterone receptor agonist
4922	-0.85	cp	BRD-A17411484	carprofen	Cyclooxygenase inhibitor		PTGS2, PTGS1	Cyclooxygenase inhibitor
4923	-0.85	cp	BRD-K39670393	amthamine	Histamine receptor agonist		HRH2	Histamine receptor agonist
4924	-0.85	cp	BRD-K67847053	guanabenz	Adrenergic receptor agonist		ADRA2A, ADRA2B, ADRA2C	Adrenergic receptor agonist
4925	-0.85	cp	BRD-K63630713	etacrynic-acid	Sodium/potassium/chloride transporter inhibitor		SLC12A1, ATP1A1, SLC12A2	Sodium/potassium/chloride transporter inhibitor
4933	-0.88	cp	BRD-K49668410	clarithromycin	Bacterial 50S ribosomal subunit inhibitor		CYP2C19, CYP3A4, CYP3A5, CYP3A7	Bacterial 50S ribosomal subunit inhibitor
4934	-0.88	cp	BRD-K61314889	IWR-1-ENDO	PARP inhibitor		TNKS, TNKS2	PARP inhibitor
4935	-0.88	cp	BRD-K96144918	mead-acid	KPL-1 tumor suppressor			KPL-1 tumor suppressor
4936	-0.88	cp	BRD-A28856712	tetryzoline	Adrenergic receptor agonist			Adrenergic receptor agonist
4937	-0.88	cp	BRD-K27305650	LY-294002	MTOR inhibitor		MTOR, PIK3CD, PIK3CG, PIK3CA, PIK3CB, PLK1, PRKDC, AKT1, CHEK1, GSK3B, LCK, MAPK1, MAPK11, MAPK12, MAPK14, MAPK8, PDE2A, PRKCA, ROCK1, RPS6KB1, SGK1	MTOR inhibitor, PI3K inhibitor, DNA dependent protein kinase inhibitor, Phosphodiesterase inhibitor, PLK inhibitor
4938	-0.88	cp	BRD-K62200014	anagrelide	Phosphodiesterase inhibitor		PDE3A	Phosphodiesterase inhibitor
4941	-0.88	cp	BRD-K32164935	tolazamide	ATP channel blocker		KCNJ1, KCNJ10	ATP channel blocker
4942	-0.88	cp	BRD-A65280694	molindone	Dopamine receptor antagonist		DRD2, HTR2A, CHRM1, DRD5, HRH1, HTR1A	Dopamine receptor antagonist
4947	-0.92	cp	BRD-K41903098	diphenoxylate	Opioid receptor agonist		OPRM1, OPRD1	Opioid receptor agonist
4948	-0.92	cp	BRD-K43797669	genistein	Tyrosine kinase inhibitor		CFTR, ESR2, EGFR, ESR1, ESRRA, ESRRB, ESRRG, NCOA1, NCOA2, PPARG, PTK2B, TOP2A, TRPC5	Tyrosine kinase inhibitor
4949	-0.92	cp	BRD-A45499626	UBP-302	Glutamate receptor antagonist		GRIK1	Glutamate receptor antagonist
4950	-0.92	cp	BRD-A96897502	U-74389F	Lipid peroxidase inhibitor			Lipid peroxidase inhibitor
4951	-0.92	cp	BRD-K74141488	naftifine	Fungal squalene epoxidase inhibitor		SQLE	Fungal squalene epoxidase inhibitor
4952	-0.92	cp	BRD-A72596465	GW-6471	PPAR receptor antagonist		PPARA	PPAR receptor antagonist
4953	-0.92	cp	BRD-K33211335	dextromethorphan	Glutamate receptor antagonist		SIGMAR1, CHRNA2, CHRNA3, CHRNA4, CHRNA7, CHRNB2, CHRNB4, CYBA, CYBB, CYP3A5, GRIN1, GRIN3A, NCF1, NCF2, NCF4, OPRD1, OPRK1, OPRM1, PGRMC1, RAC1, RAC2, SLC6A2, SLC6A4	Glutamate receptor antagonist, Sigma receptor agonist
4954	-0.92	cp	BRD-K90574421	ipsapirone	Serotonin receptor agonist		HTR1A	Serotonin receptor agonist
4955	-0.92	cp	BRD-K32828673	chelidonine	Tubulin inhibitor			Tubulin inhibitor
4965	-0.94	cp	BRD-A12560204	nitrendipine	Calcium channel blocker		CACNA1C, CACNA1D, CACNA2D1, CACNA1H, CACNA1S, CACNA2D2, CACNB2, CACNG1, KCNN4	Calcium channel blocker
4966	-0.95	cp	BRD-A47633927	NPC-15199	ICAM1 antagonist		ICAM1, PPARG	ICAM1 antagonist
4967	-0.95	cp	BRD-K71003802	hippeastrine	Plant alkaloid			Plant alkaloid
4968	-0.95	cp	BRD-A92826379	lupanine	Sodium channel blocker		INS	Sodium channel blocker
4971	-0.95	cp	BRD-A01320529	salmeterol	Adrenergic receptor agonist		ADRB2	Adrenergic receptor agonist
4972	-0.96	cp	BRD-K42095107	daidzein	Estrogen receptor agonist		ESRRA, ESRRB, ESRRG, TRPC5	Estrogen receptor agonist
4976	-0.97	cp	BRD-K03384561	roquinimex	Angiogenesis inhibitor			Angiogenesis inhibitor, TNF production inhibitor
4982	-0.99	cp	BRD-K87024524	phenelzine	Monoamine oxidase inhibitor		MAOB, AOC3, MAOA, ABAT, GAD2, GPT, GPT2, SLC6A2, SLC6A3, SLC6A4	Monoamine oxidase inhibitor
4984	-0.99	cp	BRD-A95939040	sertaconazole	Sterol demethylase inhibitor			Sterol demethylase inhibitor
4985	-1	cp	BRD-A89434049	sarmentogenin	ATPase inhibitor		ATP1A1	ATPase inhibitor
4991	-1.02	cp	BRD-A11990600	lorazepam	Benzodiazepine receptor agonist		GABRA1, GABRA2, GABRA3, GABRA5, GABRA4, GABRA6, GABRB1, GABRB2, GABRB3, GABRD, GABRE, GABRG1, GABRG2, GABRG3, GABRP, GABRQ, TSPO	Benzodiazepine receptor agonist
4992	-1.02	cp	BRD-K95921201	reserpine	Vesicular monoamine transporter inhibitor		SLC18A2, SLC18A1	Vesicular monoamine transporter inhibitor
4993	-1.02	cp	BRD-A92161634	scopoline	Acetylcholine receptor antagonist			Acetylcholine receptor antagonist
4994	-1.02	cp	BRD-K45330754	diethylstilbestrol	Estrogen receptor agonist		ESR1, ESR2, ESRRG, ESRRB	Estrogen receptor agonist
5006	-1.06	cp	BRD-K14880289	GW-501516	PPAR receptor agonist		PPARD, INS, PPARA	PPAR receptor agonist, Insulin sensitizer
5007	-1.06	cp	BRD-A90311807	cilastatin	Dehydropeptidase inhibitor		DPEP1	Dehydropeptidase inhibitor
5008	-1.06	cp	BRD-A51829654	BRL-15572	Serotonin receptor antagonist		HTR1D, HTR1A, HTR1B, HTR1E, HTR1F, HTR2A, HTR2B, HTR2C, HTR6	Serotonin receptor antagonist
5009	-1.06	cp	BRD-K51223576	AG-99	Tyrosine kinase inhibitor		EGFR	Tyrosine kinase inhibitor
5015	-1.09	cp	BRD-K83637872	SANT-1	Smoothened receptor antagonist		DHH, IHH, PTCH1, SMO	Smoothened receptor antagonist
5016	-1.09	cp	BRD-K67017579	cilostazol	Phosphodiesterase inhibitor		PDE3A, CYP2C19, CYP3A5, PDE3B	Phosphodiesterase inhibitor
5017	-1.09	cp	BRD-K74501079	azithromycin	Bacterial 50S ribosomal subunit inhibitor		MLNR	Bacterial 50S ribosomal subunit inhibitor
5018	-1.1	cp	BRD-K37516142	idebenone	Calcium channel modulator			Calcium channel modulator
5019	-1.11	cp	BRD-K34154330	tracazolate	GABA receptor modulator		GABRA1	GABA receptor modulator
5024	-1.13	cp	BRD-K94649603	taxifolin	Opioid receptor antagonist		APOB, APP, HMGCR	Opioid receptor antagonist
5025	-1.13	cp	BRD-K07220430	cinnarizine	Calcium channel blocker		HRH1, CACNA1C, CACNA1D, CACNA1F, CACNA1G, CACNA1H, CACNA1I, CACNA1S, CHRM1, CHRM2, CHRM3, CHRM4, CHRM5, DRD1, DRD2, DRD5	Calcium channel blocker
5026	-1.13	cp	BRD-K03557653	sappanone-a	Tyrosinase inhibitor			Tyrosinase inhibitor, Melanin inhibitor
5027	-1.13	cp	BRD-K95309561	dienestrol	Estrogen receptor agonist		ESR1	Estrogen receptor agonist
5028	-1.15	cp	BRD-K79877282	PF-543	Sphingosine kinase inhibitor		SPHK1	Sphingosine kinase inhibitor
5030	-1.16	cp	BRD-K67506692	tyrphostin-AG-126	ERK1 and ERK2 phosphorylation inhibitor			ERK1 and ERK2 phosphorylation inhibitor
5031	-1.16	cp	BRD-A56892734	esomeprazole	ATPase inhibitor		ATP4A, CYP2C19, CYP3A4	ATPase inhibitor
5032	-1.16	cp	BRD-K96778649	tyrphostin-47	EGFR inhibitor		EGFR	EGFR inhibitor
5033	-1.16	cp	BRD-K65814004	diphenyleneiodonium	Nitric oxide synthase inhibitor		ALDH1A2, ALDH2, ALDH5A1, ALDH7A1, NOX3, XDH	Nitric oxide synthase inhibitor
5038	-1.16	cp	BRD-A51382177	fosinopril	ACE inhibitor		ACE, ABCG2	ACE inhibitor
5040	-1.18	cp	BRD-A32349859	methyl-angolensate	Apoptosis inhibitor		HTR2B	Apoptosis inhibitor
5041	-1.18	cp	BRD-K89055274	alverine	Muscle relaxant		HTR1A	Muscle relaxant
5047	-1.2	cp	BRD-K70577657	H-9	PKA inhibitor		PRKACA	PKA inhibitor
5048	-1.2	cp	BRD-K72676686	fluvoxamine	Selective serotonin reuptake inhibitor (SSRI)		SLC6A4, CYP2C19	Selective serotonin reuptake inhibitor (SSRI)
5049	-1.2	cp	BRD-A02189320	met-leu-phe	-666			-666
5052	-1.2	cp	BRD-K35559145	levomepromazine	Dopamine receptor antagonist		ADRA1A, ADRA1B, ADRA1D, ADRA2A, ADRA2B, ADRA2C, CHRM1, CHRM2, CHRM3, CHRM4, CHRM5, DRD1, DRD2, DRD3, DRD4, DRD5, HRH1, HTR2A, HTR2C	Dopamine receptor antagonist
5053	-1.2	cp	BRD-A42759514	ornidazole	Antiprotozoal			Antiprotozoal
5058	-1.23	cp	BRD-K56614220	clofazimine	GK0582 inhibitor			GK0582 inhibitor
5059	-1.23	cp	BRD-A71262238	nafadotride	Dopamine receptor antagonist		DRD3, DRD2, HTR1A	Dopamine receptor antagonist
5060	-1.23	cp	BRD-K23583188	lavendustin-a	EGFR inhibitor		EGFR, LCK	EGFR inhibitor
5061	-1.23	cp	BRD-K70778732	trazodone	Adrenergic receptor antagonist		HTR2A, HTR2C, SLC6A4, ADRA1A, ADRA2A, HRH1, HTR1A, HTR2B	Adrenergic receptor antagonist, Serotonin receptor antagonist, Serotonin reuptake inhibitor
5062	-1.23	cp	BRD-A54596827	solifenacin	Acetylcholine receptor antagonist		CHRM3, CHRM1, CHRM2, CHRM4, CHRM5	Acetylcholine receptor antagonist
5063	-1.23	cp	BRD-K41564320	purvalanol-b	Tyrosine kinase inhibitor		CDK2, CDK4, MAPK1, MAPK3, CDK5, SRPK2	Tyrosine kinase inhibitor
5064	-1.23	cp	BRD-K92723993	imatinib	BCR-ABL kinase inhibitor		ABL1, KIT, PDGFRA, BCR, CSF1R, PDGFRB, ABCG2, CYP2C19, CYP2C8, CYP3A5, DDR1, NTRK1, RET	BCR-ABL kinase inhibitor, KIT inhibitor, PDGFR receptor inhibitor
5065	-1.24	cp	BRD-A04352665	maraviroc	CC chemokine receptor antagonist		CCR5, CYP3A5	CC chemokine receptor antagonist
5075	-1.25	cp	BRD-K60511616	pravastatin	HMGCR inhibitor		HMGCR, SLCO1B1	HMGCR inhibitor
5079	-1.27	cp	BRD-K37691127	hinokitiol	Tyrosinase inhibitor		TYR	Tyrosinase inhibitor
5080	-1.27	cp	BRD-K05396879	15-delta-prostaglandin-j2	PPAR receptor agonist		PPARG, NR1H4	PPAR receptor agonist
5082	-1.3	cp	BRD-K67174588	toremifene	Estrogen receptor antagonist		ESR1, CYP3A5	Estrogen receptor antagonist, Selective estrogen receptor modulator (SERM)
5084	-1.3	cp	BRD-K12932420	YM-976	Phosphodiesterase inhibitor		PDE4A, PDE4B, PDE4C, PDE4D, TNF	Phosphodiesterase inhibitor
5085	-1.3	cp	BRD-K21733600	rofecoxib	Cyclooxygenase inhibitor		PTGS2, CYP3A4, ELN	Cyclooxygenase inhibitor
5086	-1.3	cp	BRD-K59522102	piperine	Monoamine oxidase inhibitor		MAOA, MAOB, TRPV1	Monoamine oxidase inhibitor
5087	-1.3	cp	BRD-K09497549	kawain	Calcium channel modulator		MTOR	Calcium channel modulator, MTOR inhibitor, Sodium channel blocker
5088	-1.3	cp	BRD-K45542189	diethylcarbamazine	Lipoxygenase inhibitor		ALOX5, PTGS1	Lipoxygenase inhibitor
5091	-1.3	cp	BRD-A58048407	nimodipine	Calcium channel blocker		CACNA1C, NR3C2, AHR, CACNA1D, CACNA1F, CACNA1S, CACNB1, CACNB2, CACNB3, CACNB4, CFTR	Calcium channel blocker
5094	-1.32	cp	BRD-K95851186	CGP-13501	GABA receptor modulator		GABBR1	GABA receptor modulator
5096	-1.33	cp	BRD-K70281171	U-99194	Dopamine receptor antagonist		DRD3	Dopamine receptor antagonist
5101	-1.34	cp	BRD-K81839095	estrone	Estrogen receptor agonist		ESR1, ESR2	Estrogen receptor agonist, Estrogenic hormone
5102	-1.34	cp	BRD-K71499074	diclofenamide	Carbonic anhydrase inhibitor		CA1, CA2, CA4, CA12, CA7	Carbonic anhydrase inhibitor
5103	-1.34	cp	BRD-K75958195	pizotifen	Serotonin receptor antagonist		HTR2A, HTR1A, HTR2C	Serotonin receptor antagonist
5104	-1.34	cp	BRD-K96084870	DMBI	PDGFR receptor inhibitor		PDGFRB	PDGFR receptor inhibitor, VEGFR inhibitor
5112	-1.34	cp	BRD-A37837077	cyclazosin	Adrenergic receptor antagonist		ADRA1B, ADRA1A, ADRA1D	Adrenergic receptor antagonist
5113	-1.34	cp	BRD-K50128260	sildenafil	Phosphodiesterase inhibitor		PDE5A, PDE6G, PDE6H, SLCO1B1, SLCO1B3	Phosphodiesterase inhibitor
5114	-1.36	cp	BRD-K36740062	GSK-1070916	Aurora kinase inhibitor		AURKB, AURKC, AURKA, CYP2D6, CYP3A4	Aurora kinase inhibitor
5119	-1.37	cp	BRD-K05977355	fluconazole	Sterol demethylase inhibitor		CYP3A5, CYP3A7	Sterol demethylase inhibitor
5132	-1.41	cp	BRD-K07888196	tyrphostin-AG-538	IGF-1 inhibitor		EGFR	IGF-1 inhibitor
5133	-1.41	cp	BRD-K77793136	hydroxyfasudil	Rho associated kinase inhibitor		ROCK1, PKIA, PRKACA, ROCK2	Rho associated kinase inhibitor
5138	-1.44	cp	BRD-K25875056	SC-9	Protein tyrosine kinase activator			Protein tyrosine kinase activator
5139	-1.44	cp	BRD-A93659613	GR-89696	Opioid receptor agonist		OPRK1	Opioid receptor agonist
5140	-1.44	cp	BRD-A95445494	maackiain	Sodium/glucose cotransporter inhibitor		SLC5A2	Sodium/glucose cotransporter inhibitor
5144	-1.47	cp	BRD-K96471533	nitazoxanide	Pyruvate ferredoxin oxidoreductase inhibitor			Pyruvate ferredoxin oxidoreductase inhibitor
5145	-1.47	cp	BRD-K54759182	dosulepin	Norepinephrine reuptake inhibitor		SLC6A2, SLC6A4, CHRM1, CHRM2, CHRM3, CHRM4, CHRM5, CYP2C19, HRH1	Norepinephrine reuptake inhibitor, Tricyclic antidepressant, Serotonin reuptake inhibitor
5150	-1.48	cp	BRD-A20131130	2',5'-dideoxyadenosine	Adenylyl cyclase inhibitor			Adenylyl cyclase inhibitor
5151	-1.48	cp	BRD-K50325075	UCL-2077	Slow after hyperpolarization channel blocker			Slow after hyperpolarization channel blocker
5152	-1.48	cp	BRD-K89375097	pirenzepine	Acetylcholine receptor antagonist		CHRM1, CHRM2, CHRM3, CHRM4, CHRM5	Acetylcholine receptor antagonist
5153	-1.48	cp	BRD-A31521121	methocarbamol	Muscle relaxant		CA1	Muscle relaxant
5154	-1.48	cp	BRD-A91008255	bepridil	Calcium channel blocker		ATP1A1, CACNA1A, CACNA1C, CACNA1H, CACNA2D2, CALM1, KCNQ1, KCNQ4, PDE1A, PDE1B, SCN5A, TNNC1	Calcium channel blocker, L-type calcium channel blocker
5155	-1.48	cp	BRD-K96354014	nifedipine	Calcium channel blocker		CACNA1C, CACNA1D, CACNA1S, CACNA2D1, CACNA1F, CACNA1H, CACNB2, CALM1, CYP3A5, GLRA1, GLRA3, GLRB, KCNA1, KCNA5, NR1I2, TRPM3	Calcium channel blocker
5156	-1.49	cp	BRD-A73581086	ergometrine	Adrenergic receptor agonist		ADRA1A, HTR1E, HTR2A	Adrenergic receptor agonist, Serotonin receptor agonist
5158	-1.51	cp	BRD-A52588987	SKF-83566	Dopamine receptor antagonist		DRD1, DRD5	Dopamine receptor antagonist
5160	-1.52	cp	BRD-K35240538	methylprednisolone	Glucocorticoid receptor agonist		NR3C1	Glucocorticoid receptor agonist
5161	-1.52	cp	BRD-K98521173	desoxycortone	Mineralocorticoid receptor agonist		NR3C1, NR3C2	Mineralocorticoid receptor agonist
5162	-1.52	cp	BRD-A78322124	dobutamine	Adrenergic receptor agonist		ADRB1, ADRB2, ADRA1A	Adrenergic receptor agonist
5168	-1.55	cp	BRD-A42167015	carteolol	Adrenergic receptor antagonist		ADRB1, ADRB2	Adrenergic receptor antagonist
5169	-1.55	cp	BRD-K48300629	zonisamide	Sodium channel blocker		CA1, CA12, CA7, SCN1A, CA10, CA11, CA13, CA14, CA2, CA3, CA4, CA5A, CA5B, CA6, CA8, CA9, CACNA1G, CACNA1H, CACNA1I, MAOA, MAOB, SCN11A, SCN1B, SCN2A, SCN2B, SCN3A, SCN3B, SCN4A, SCN4B, SCN5A, SCN9A	Sodium channel blocker, T-type calcium channel blocker
5170	-1.55	cp	BRD-A93206962	L-755507	Adrenergic receptor agonist		ADRB3, ADRB1, ADRB2	Adrenergic receptor agonist
5181	-1.59	cp	BRD-A44133049	azasetron	Serotonin receptor antagonist		HTR3A, HTR3B	Serotonin receptor antagonist
5182	-1.59	cp	BRD-K19309090	SR-95639A	Acetylcholine receptor agonist		CHRM1	Acetylcholine receptor agonist
5183	-1.59	cp	BRD-K67298865	SB-431542	TGF beta receptor inhibitor		TGFBR1, ACVR1C, ACVR1B	TGF beta receptor inhibitor
5186	-1.59	cp	BRD-K68264559	brimonidine	Adrenergic receptor agonist		ADRA2A, ADRA2B, ADRA2C, AOX1	Adrenergic receptor agonist
5192	-1.62	cp	BRD-K73589491	nizatidine	Histamine receptor antagonist		HRH2	Histamine receptor antagonist
5193	-1.62	cp	BRD-K37080523	isoreserpine	Vesicular monoamine transporter inhibitor		SLC18A2, SLC18A1, SIAH1	Vesicular monoamine transporter inhibitor
5194	-1.62	cp	BRD-K05434375	HA-1004	Calcium channel blocker			Calcium channel blocker
5195	-1.62	cp	BRD-K26997899	SA-792574	Microtubule inhibitor		TUBB	Microtubule inhibitor
5196	-1.62	cp	BRD-K92731339	perindopril	ACE inhibitor		ACE	ACE inhibitor
5202	-1.65	cp	BRD-K69556541	ryanodine	Calcium channel blocker		RYR1, RYR2, RYR3	Calcium channel blocker
5203	-1.66	cp	BRD-K82091397	SB-239063	p38 MAPK inhibitor		MAPK11, MAPK14, PTGS2, TNF	p38 MAPK inhibitor
5204	-1.66	cp	BRD-K04430056	7-nitroindazole	nitric oxide synthase inhibitor		NOS1, NOS2, NOS3	nitric oxide synthase inhibitor
5205	-1.66	cp	BRD-A49046702	SKF-89976A	GABA uptake inhibitor		SLC6A1	GABA uptake inhibitor
5206	-1.66	cp	BRD-K51751936	alfadolone	GABA receptor agonist			GABA receptor agonist
5207	-1.66	cp	BRD-A91452556	estradiol-cypionate	Estrogen receptor agonist		ESR1	Estrogen receptor agonist
5208	-1.66	cp	BRD-K53979406	ALX-5407	Glycine transporter inhibitor		SLC6A9	Glycine transporter inhibitor
5212	-1.66	cp	BRD-A59303141	quinethazone	Thiazide diuretic		CA1, CA2, SLC12A1, SLC12A2, SLC12A3	Thiazide diuretic
5215	-1.69	cp	BRD-K76805682	SB-415286	Glycogen synthase kinase inhibitor		GSK3B, GSK3A, RPS6KB1	Glycogen synthase kinase inhibitor
5216	-1.69	cp	BRD-K27871032	lysergol	Ergoline alkaloid		HTR1B, HTR1D, HTR1E	Ergoline alkaloid
5217	-1.69	cp	BRD-K33864865	LY-225910	CCK receptor antagonist		CCKBR	CCK receptor antagonist
5223	-1.72	cp	BRD-A18917088	estradiol	Contraceptive agent		ESR1, ESR2, NR1I2, CYP2B6, CYP2C19, CYP2C8, CYP2E1, CYP3A5, CYP3A7, GPER1, KCNMA1	Contraceptive agent, Estrogen receptor agonist
5227	-1.73	cp	BRD-K79116891	proxymetacaine	Sodium channel blocker		SCN10A, SCN5A, SCN9A	Sodium channel blocker
5236	-1.76	cp	BRD-K68095457	palmitoylethanolamide	Cannabinoid receptor agonist		CNR2, GPR119, GPR55	Cannabinoid receptor agonist
5237	-1.76	cp	BRD-K28168037	fenretinide	Apoptosis stimulant		CYP2C8, CYP3A5, RARA, RARG	Apoptosis stimulant, Retinoid receptor agonist
5238	-1.76	cp	BRD-A27554692	altrenogest	Progestogen hormone		PGR	Progestogen hormone
5244	-1.79	cp	BRD-K64614248	salicin	Anti-inflammatory			Anti-inflammatory
5247	-1.8	cp	BRD-K75641298	metoclopramide	Dopamine receptor antagonist		DRD2, HTR3A, HTR4, CHRM1, HTR3B	Dopamine receptor antagonist, Serotonin receptor antagonist
5252	-1.83	cp	BRD-A24191444	ifenprodil	Adrenergic receptor antagonist		GRIN1, GRIN2B	Adrenergic receptor antagonist, Glutamate receptor antagonist
5254	-1.83	cp	BRD-K15502390	nevirapine	Reverse transcriptase inhibitor		CYP2B6, CYP2C19, CYP3A4	Reverse transcriptase inhibitor
5259	-1.85	cp	BRD-A16444946	acarbose	Glucosidase inhibitor		GAA, MGAM, AMY2A, SI	Glucosidase inhibitor
5260	-1.87	cp	BRD-K44067360	flufenamic-acid	Chloride channel blocker		AKR1C3, AR, PTGS1, PTGS2, ANO1, GJA1, GJA10, GJA3, GJA4, GJA5, GJA8, GJA9, GJB1, GJB2, GJB3, GJB4, GJB5, GJB6, GJB7, GJC1, GJC2, GJC3, GJD2, GJD3, GJD4, GJE1, PANX1, PANX2, PANX3, PKD2L1, TRPC5, TRPM2, TRPM5	Chloride channel blocker
5261	-1.87	cp	BRD-K23623876	decafluorobutane	Contrast agent		GRM5	Contrast agent
5265	-1.88	cp	BRD-K77133231	PD-169316	p38 MAPK inhibitor		ALOX5	p38 MAPK inhibitor
5273	-1.9	cp	BRD-K67013324	luzindole	Melatonin receptor antagonist		MTNR1B, MTNR1A	Melatonin receptor antagonist
5274	-1.9	cp	BRD-A96456596	FPL-55712	Leukotriene receptor antagonist			Leukotriene receptor antagonist
5279	-1.94	cp	BRD-K00206590	P-1075	ATP channel activator		KCNJ8	ATP channel activator, Potassium channel activator
5280	-1.94	cp	BRD-K18059238	gamma-linolenic-acid	Cyclooxygenase inhibitor		TBXAS1	Cyclooxygenase inhibitor, Prostanoid receptor agonist
5281	-1.94	cp	BRD-A55369275	CGP-54626	GABA receptor antagonist		GABBR1, GABBR2, KCTD12, KCTD16, KCTD8	GABA receptor antagonist
5288	-1.97	cp	BRD-K93332168	isocarboxazid	Monoamine oxidase inhibitor		MAOA, MAOB	Monoamine oxidase inhibitor
5290	-1.97	cp	BRD-A80213327	NSC-23766	Ras GTPase inhibitor			Ras GTPase inhibitor
5291	-1.98	cp	BRD-A76093993	cromakalim	Potassium channel activator		KCNJ8, ABCC9, KCNJ5	Potassium channel activator
5296	-2	cp	BRD-K07117950	imperatorin	CDK inhibitor		ACHE, HTR7	CDK inhibitor
5297	-2	cp	BRD-K11911061	GR-127935	Serotonin receptor antagonist		HTR1B, HTR1D, HTR1A, HTR2A, HTR2C, HTR1E, HTR1F, HTR2B, HTR6	Serotonin receptor antagonist
5298	-2.01	cp	BRD-K04993501	cefixime	Bacterial cell wall synthesis inhibitor			Bacterial cell wall synthesis inhibitor
5300	-2.01	cp	BRD-K89839824	raltitrexed	Thymidylate synthase inhibitor		TYMS, FPGS	Thymidylate synthase inhibitor
5301	-2.03	cp	BRD-K69688083	mestinon	Cholinesterase inhibitor		ACHE, BCHE	Cholinesterase inhibitor
5303	-2.04	cp	BRD-K10466330	AVA	Nucleophosmin inhibitor			Nucleophosmin inhibitor
5305	-2.04	cp	BRD-K32610195	androstenedione	Cytochrome P450 inhibitor		AKR1C3, HSD17B1, HSD3B1	Cytochrome P450 inhibitor
5306	-2.04	cp	BRD-K01815685	indole	aryl hydrocarbon receptor agonist		AHR, IDO1	aryl hydrocarbon receptor agonist
5307	-2.04	cp	BRD-K17378184	prestwick-559	Dopamine receptor agonist		DRD3, ADRA1A, ADRA1D, ADRA2A, DRD1, DRD2, DRD4, HTR1A, HTR2B	Dopamine receptor agonist
5308	-2.04	cp	BRD-K00662280	CL-218872	GABA receptor agonist		GABRA1, GABRA2, GABRA3, GABRA5, GABRB2, GABRG2	GABA receptor agonist
5311	-2.04	cp	BRD-A99833829	bethanechol	Acetylcholine receptor agonist		CHRM2, CHRM1, CHRM3, CHRM4	Acetylcholine receptor agonist
5312	-2.04	cp	BRD-K93034159	cladribine	Adenosine deaminase inhibitor		ADA, PNP, POLA1, POLE, POLE2, POLE3, POLE4, RRM1, RRM2, RRM2B	Adenosine deaminase inhibitor, Ribonucleoside reductase inhibitor
5313	-2.05	cp	BRD-K85925969	zalcitabine	Nucleoside reverse transcriptase inhibitor			Nucleoside reverse transcriptase inhibitor
5321	-2.08	cp	BRD-A12016240	LY-278584	Serotonin receptor antagonist		HTR3A	Serotonin receptor antagonist
5322	-2.08	cp	BRD-A18202423	CPCCOEt	Glutamate receptor antagonist		GRM1	Glutamate receptor antagonist
5325	-2.09	cp	BRD-K87991767	umbelliferone	Cyclooxygenase inhibitor		CA9, CA12, PTGS2	Cyclooxygenase inhibitor
5327	-2.11	cp	BRD-K10843433	phenylbutazone	Cyclooxygenase inhibitor		PTGS2, PTGS1, PTGIS	Cyclooxygenase inhibitor, Prostanoid receptor antagonist
5328	-2.11	cp	BRD-K17561142	amiodarone	Potassium channel blocker		KCNH2, ADRB1, CACNA1H, CACNA2D2, CHRM3, CYP2C8, KCNA7, SCN5A	Potassium channel blocker
5333	-2.11	cp	BRD-K26117720	gingerol	Nitric oxide synthase inhibitor			Nitric oxide synthase inhibitor
5334	-2.12	cp	BRD-K26015241	ODQ	Guanylyl cyclase inhibitor		GUCY1A2, GUCY1A3, GUCY1B3	Guanylyl cyclase inhibitor
5335	-2.12	cp	BRD-A43671941	oxprenolol	Adrenergic receptor antagonist		ADRB1, ADRB2	Adrenergic receptor antagonist
5343	-2.14	cp	BRD-K06878038	deferiprone	Chelating agent		CYP4F2	Chelating agent
5350	-2.18	cp	BRD-K89162000	tandutinib	FLT3 inhibitor		FLT3, KIT, PDGFRA, PDGFRB, CSF1R, PDGFD	FLT3 inhibitor, KIT inhibitor, PDGFR receptor inhibitor
5351	-2.18	cp	BRD-A19053259	pseudopelletierine	Anthelmintic			Anthelmintic
5352	-2.18	cp	BRD-K10042277	desmethylclozapine	Acetylcholine receptor agonist		CHRM1, DRD2, DRD3, HTR2A	Acetylcholine receptor agonist
5358	-2.18	cp	BRD-K50388907	fenofibrate	PPAR receptor agonist		PPARA, APOA1, CYP2C19, CYP2C8, MMP25	PPAR receptor agonist
5359	-2.19	cp	BRD-K40992116	parachlorophenol	Anti-infective			Anti-infective
5367	-2.22	cp	BRD-K90333595	phentolamine	Adrenergic receptor antagonist		ADRA1A, ADRA2A, ADRA1B, ADRA1D, ADRA2B, ADRA2C	Adrenergic receptor antagonist
5368	-2.22	cp	BRD-K50422030	clomethiazole	GABA receptor antagonist		GABRA1	GABA receptor antagonist, GABA receptor modulator
5373	-2.24	cp	BRD-K93460210	lamotrigine	Serotonin receptor antagonist		SCN1A, SCN2A, SCN3A	Serotonin receptor antagonist, Sodium channel blocker
5378	-2.26	cp	BRD-K83837640	JNJ-26854165	HDAC inhibitor		HDAC1, HDAC10, HDAC11, HDAC2, HDAC3, HDAC4, HDAC5, HDAC6, HDAC7, HDAC8, HDAC9, MDM2	HDAC inhibitor
5385	-2.27	cp	BRD-A13807286	HA-14-1	BCL inhibitor		BCL2	BCL inhibitor
5388	-2.28	cp	BRD-A25234499	aminoglutethimide	Glucocorticoid receptor antagonist		CYP19A1, CYP11A1, NR3C1	Glucocorticoid receptor antagonist
5389	-2.29	cp	BRD-K56064827	EI-273	PKC inhibitor		PRKCA, PRKCG	PKC inhibitor
5390	-2.29	cp	BRD-K36965586	m-chlorophenylbiguanide	Serotonin receptor agonist		HTR3A, HTR3B	Serotonin receptor agonist
5391	-2.29	cp	BRD-K27737647	H-89	PKA inhibitor		PRKACA, GSG2, KCNA2, KCNA3, KCNA5, KCNAB2, KCNC1, KCNC2, KCNC3, KCNE1, KCNE2, KCNE3, KCNE4, KCNH1, KCNH2, KCNQ1, KCNQ2, KCNQ3, KCNQ5, KCNS3, PKIA	PKA inhibitor
5392	-2.29	cp	BRD-K88759641	EMD-66684	Angiotensin receptor antagonist		AGTR1	Angiotensin receptor antagonist
5393	-2.29	cp	BRD-A77349281	RK-682	Tyrosine phosphatase inhibitor		HPSE, PTPN1	Tyrosine phosphatase inhibitor
5398	-2.29	cp	BRD-K68507560	dicycloverine	Acetylcholine receptor antagonist		CHRM1, CHRM2, CHRM3	Acetylcholine receptor antagonist
5399	-2.3	cp	BRD-A35519318	benidipine	Calcium channel blocker		CACNA1C, CACNA1G, CYP3A5	Calcium channel blocker
5400	-2.3	cp	BRD-K16233984	eriochrome-black-t	Azo dye			Azo dye
5407	-2.33	cp	BRD-A94543220	bifonazole	Sterol demethylase inhibitor		CYP2B6	Sterol demethylase inhibitor
5408	-2.33	cp	BRD-K46678324	RHO-kinase-inhibitor-II	Rho associated kinase inhibitor			Rho associated kinase inhibitor
5409	-2.33	cp	BRD-K60274257	dephostatin	Tyrosine phosphatase inhibitor		PTPN1, PTPN6	Tyrosine phosphatase inhibitor
5412	-2.33	cp	BRD-K77641333	naphazoline	Adrenergic receptor agonist		ADRA1A, ADRA2A	Adrenergic receptor agonist
5413	-2.33	cp	BRD-K44432556	VU-0418946-1	HIF modulator		HIF1A	HIF modulator
5428	-2.36	cp	BRD-A26845397	isamoltan	Adrenergic receptor antagonist		ADRB1, ADRB2	Adrenergic receptor antagonist
5429	-2.36	cp	BRD-K85266041	DNQX	Glutamate receptor antagonist		GRIA1, GRIA2, GRIK1, GRIN1, GRIN2A, GRIN2B	Glutamate receptor antagonist
5430	-2.36	cp	BRD-K81376179	TCS-359	FLT3 inhibitor		FLT3	FLT3 inhibitor
5433	-2.36	cp	BRD-K67043667	altretamine	DNA synthesis inhibitor			DNA synthesis inhibitor
5440	-2.38	cp	BRD-K90733503	cefalexin	Bacterial cell wall synthesis inhibitor			Bacterial cell wall synthesis inhibitor
5444	-2.4	cp	BRD-K26801045	pipamperone	Dopamine receptor antagonist		DRD2, HTR2A, HRH1, HTR1A, HTR1B, HTR1D	Dopamine receptor antagonist
5445	-2.4	cp	BRD-A73741725	exemestane	Aromatase inhibitor		CYP19A1	Aromatase inhibitor
5453	-2.43	cp	BRD-K35128472	2-aminopurine	Serine/threonine kinase inhibitor			Serine/threonine kinase inhibitor
5454	-2.43	cp	BRD-A92630576	trimebutine	Opioid receptor agonist		CHRM1, CHRM2, CHRM3, CHRM4	Opioid receptor agonist
5456	-2.44	cp	BRD-K26373640	IKK-2-inhibitor	IKK inhibitor		IKBKB	IKK inhibitor, SYK inhibitor
5467	-2.45	cp	BRD-A30435184	metergoline	Dopamine receptor agonist		DRD2, HTR1A, HTR1B, HTR1D, HTR1E, HTR1F, HTR2A, HTR2B, HTR2C, HTR5A, HTR6, HTR7	Dopamine receptor agonist, Serotonin receptor antagonist
5471	-2.49	cp	BRD-K06712146	YM-90709	IL5 inhibitor		CSF2RB, IL5RA	IL5 inhibitor
5472	-2.5	cp	BRD-A33833419	TER-14687	Inhibitor of translocation of PKCq in T cells		PRKCQ	Inhibitor of translocation of PKCq in T cells
5473	-2.5	cp	BRD-A53576514	orphenadrine	Acetylcholine receptor antagonist		CYP2B6, GRIN1, GRIN2D, GRIN3A, GRIN3B, HRH1, SCN10A, SLC6A2	Acetylcholine receptor antagonist
5474	-2.5	cp	BRD-K40919711	BAPTA-AM	Potassium channel blocker		KCNA3, KCNA5, KCNH2	Potassium channel blocker
5479	-2.53	cp	BRD-A83695761	chromanol	Potassium channel blocker			Potassium channel blocker
5482	-2.54	cp	BRD-K41337261	ZM-306416	ABL inhibitor		FLT1, KDR, EGFR, FLT4	ABL inhibitor, SRC inhibitor, VEGFR inhibitor
5483	-2.54	cp	BRD-K84895041	BMY-45778	IP1 prostacyclin receptor agonist		PTGIR	IP1 prostacyclin receptor agonist
5486	-2.55	cp	BRD-K71731651	PNU-120596	Acetylcholine receptor agonist		CHRNA7	Acetylcholine receptor agonist
5490	-2.58	cp	BRD-K71266197	PSB-06126	NTPDase inhibitor		ENTPD3	NTPDase inhibitor
5502	-2.61	cp	BRD-A79672927	tropicamide	Acetylcholine receptor antagonist		CHRM3, CHRM4, CHRM1, CHRM2	Acetylcholine receptor antagonist
5510	-2.64	cp	BRD-A93000692	ciglitazone	PPAR receptor agonist		PPARG, INS	PPAR receptor agonist
5513	-2.64	cp	BRD-K00627859	tubastatin-a	HDAC inhibitor		HDAC6	HDAC inhibitor
5516	-2.65	cp	BRD-A32949107	MRS-1845	Calcium channel blocker		ORAI1	Calcium channel blocker
5526	-2.71	cp	BRD-K47693913	evoxine	Furoquinoline alkaloid			Furoquinoline alkaloid
5530	-2.71	cp	BRD-K88568253	iproniazid	Monoamine oxidase inhibitor		MAOA, MAOB	Monoamine oxidase inhibitor
5531	-2.71	cp	BRD-K12102668	nialamide	Monoamine oxidase inhibitor		COMT, MAOA, MAOB	Monoamine oxidase inhibitor
5540	-2.75	cp	BRD-K63979671	etifenin	Compound used in hepatobiliary scans of the liver			Compound used in hepatobiliary scans of the liver
5541	-2.75	cp	BRD-A51714012	venlafaxine	Adrenergic inhibitor		SLC6A2, SLC6A4, CYP2C19, SLC6A3	Adrenergic inhibitor, Norepinephrine reuptake inhibitor, Serotonin reuptake inhibitor
5542	-2.76	cp	BRD-K60770992	pergolide	Dopamine receptor agonist		DRD1, DRD2, ADRA2A, ADRA2B, ADRA2C, DRD3, DRD4, DRD5, HTR1A, HTR1B, HTR1D, HTR2A, HTR2B, HTR2C, ADRA1A, ADRA1B, ADRA1D, KCNA5	Dopamine receptor agonist
5546	-2.77	cp	BRD-K86301799	dipyridamole	Phosphodiesterase inhibitor		ADA, PDE5A, PDE10A, PDE4A, PDE7B, PDE8A, PDE8B, SLC29A1	Phosphodiesterase inhibitor
5549	-2.78	cp	BRD-K57033106	tripelennamine	Histamine receptor antagonist		HRH1	Histamine receptor antagonist
5550	-2.78	cp	BRD-K37792168	denbufylline	Phosphodiesterase inhibitor		PDE4A, PDE4B, PDE4D	Phosphodiesterase inhibitor
5551	-2.78	cp	BRD-A28318179	aminomethyltransferase	Nitric oxide synthase inhibitor		NOS2	Nitric oxide synthase inhibitor
5561	-2.79	cp	BRD-A36074203	remacemide	Glutamate receptor antagonist		GRIN1	Glutamate receptor antagonist
5564	-2.81	cp	BRD-K55424922	anpirtoline	Serotonin receptor agonist		HTR1B, HTR3A	Serotonin receptor agonist
5572	-2.84	cp	BRD-K53857191	risperidone	Dopamine receptor antagonist		DRD2, HTR2A, ADRA1A, ADRA1B, DRD3, HRH1, HTR1A, HTR1D, HTR2C, ADRA1D, ADRA2A, ADRA2B, ADRA2C, CYP3A5, DRD1, DRD4, HTR1B, HTR1E, HTR1F, HTR6, HTR7	Dopamine receptor antagonist, Serotonin receptor antagonist
5573	-2.85	cp	BRD-A29437505	RWJ-21757	TLR agonist		TLR7	TLR agonist
5578	-2.88	cp	BRD-A84389091	L-655708	GABA receptor inverse agonist		GABRA5, GABRA1, GABRA2, GABRA3, GABRG2	GABA receptor inverse agonist
5582	-2.89	cp	BRD-K78278890	NM-PP1	Mutant kinase inhibitor		CAMK2A, LCK, MAPK8, PRKACA, RIPK2, SRC	Mutant kinase inhibitor
5583	-2.89	cp	BRD-K73290745	ICI-199441	Opioid receptor agonist		OPRK1, CYP2D6, OPRD1, OPRM1, UTS2R	Opioid receptor agonist
5584	-2.89	cp	BRD-A98431941	ephedrine	Adrenergic receptor agonist		ACHE, ADRA1A, ADRB2, SLC18A2, SLC6A2	Adrenergic receptor agonist
5588	-2.92	cp	BRD-K28907958	CD-437	Retinoid receptor agonist		RARG	Retinoid receptor agonist
5589	-2.92	cp	BRD-K55344148	BU-224	Imidazoline receptor ligand		MAOA, MAOB	Imidazoline receptor ligand
5591	-2.92	cp	BRD-K95609758	BMS-191011	Potassium channel activator		KCNMA1	Potassium channel activator
5594	-2.96	cp	BRD-A04327189	synephrine	Adrenergic receptor agonist		ADRA1A	Adrenergic receptor agonist
5600	-3	cp	BRD-K83597974	pargyline	Monoamine oxidase inhibitor		MAOB, MAOA	Monoamine oxidase inhibitor
5609	-3.03	cp	BRD-A26334849	propafenone	Antiarrhythmic		KCNH2, SCN5A, ADRB1, ADRB2, KCNA5, KCNK2, KCNK3	Antiarrhythmic
5610	-3.03	cp	BRD-K07762753	aminopurvalanol-a	Tyrosine kinase inhibitor		CDK1, CDK2, CDK5, CDK6	Tyrosine kinase inhibitor, CDK inhibitor
5611	-3.03	cp	BRD-A85280935	quinpirole	Dopamine receptor agonist		DRD2, DRD3, DRD4, DRD1, HTR1A, HTR2A, HTR2B, HTR2C	Dopamine receptor agonist
5615	-3.03	cp	BRD-K13032584	procarbazine	Monoamine oxidase inhibitor			Monoamine oxidase inhibitor
5616	-3.03	cp	BRD-K79145749	dibenzepin	Norepinephrine reuptake inhibitor			Norepinephrine reuptake inhibitor
5617	-3.03	cp	BRD-K66788707	fludarabine	DNA synthesis inhibitor		ADA, DCK, POLA1, RRM1, RRM2	DNA synthesis inhibitor, DNA repair enzyme inhibitor, Purine antagonist
5623	-3.07	cp	BRD-K34437622	BRD-K34437622	Thymidylate synthase inhibitor		TYMS	Thymidylate synthase inhibitor
5624	-3.07	cp	BRD-K92428232	GSK-461364	PLK inhibitor		PLK1	PLK inhibitor
5625	-3.08	cp	BRD-K88849294	lobaric-acid	Tyrosine phosphatase inhibitor		PTPN1	Tyrosine phosphatase inhibitor
5629	-3.09	cp	BRD-K81729199	AQ-RA741	Acetylcholine receptor antagonist			Acetylcholine receptor antagonist
5630	-3.09	cp	BRD-K93645900	tadalafil	Phosphodiesterase inhibitor		PDE5A, PDE11A	Phosphodiesterase inhibitor
5631	-3.09	cp	BRD-K14693417	cinchonine	P-glycoprotein inhibitor		CYP2D6	P-glycoprotein inhibitor
5633	-3.1	cp	BRD-K98684188	GSK-0660	PPAR receptor antagonist		PPARD	PPAR receptor antagonist
5634	-3.1	cp	BRD-K12260308	xanthoxyline	Antifungal			Antifungal
5635	-3.1	cp	BRD-K71103788	duloxetine	Serotonin reuptake inhibitor		SLC6A2, SLC6A4, SLC6A3, HTR2A, HTR2C, HTR6	Serotonin reuptake inhibitor, Norepinephrine reuptake inhibitor
5641	-3.13	cp	BRD-K32821942	azathioprine	Dehydrogenase inhibitor		HPRT1, IMPDH1, PPAT	Dehydrogenase inhibitor
5642	-3.14	cp	BRD-K13087974	4,5-dianilinophthalimide	EGFR inhibitor		EGFR	EGFR inhibitor
5643	-3.14	cp	BRD-K48367671	febuxostat	Xanthine oxidase inhibitor		XDH	Xanthine oxidase inhibitor
5648	-3.16	cp	BRD-A77299732	salubrinal	Eukaryotic translation initiation factor inhibitor		EIF2S1, SLC6A9	Eukaryotic translation initiation factor inhibitor
5652	-3.17	cp	BRD-K25079130	avrainvillamide-analog-4	nucleophosmin inhibitor		NPM1	nucleophosmin inhibitor
5654	-3.17	cp	BRD-K93176058	AC-55649	Retinoid receptor agonist		RARB, RARA	Retinoid receptor agonist
5659	-3.19	cp	BRD-K05395900	nicotine	Acetylcholine receptor agonist		CHRNA10, CHRNA9, AOX1, CHAT, CHRNA2, CHRNA3, CHRNA4, CHRNA5, CHRNA6, CHRNA7, CHRNB2, CHRNB3, CHRNB4, CYP19A1, CYP2B6, TBXAS1, TRPA1	Acetylcholine receptor agonist
5661	-3.2	cp	BRD-K03670461	tyrphostin-AG-82	EGFR inhibitor		EGFR, LCK	EGFR inhibitor
5667	-3.24	cp	BRD-A42553870	L-152804	Neuropeptide receptor antagonist		NPY5R	Neuropeptide receptor antagonist
5671	-3.24	cp	BRD-K81272440	dantrolene	Calcium channel blocker		RYR1, RYR3	Calcium channel blocker
5675	-3.26	cp	BRD-K80396088	gliquidone	Sulfonylurea		ABCC8, KCNJ10, KCNJ11, KCNJ8	Sulfonylurea
5677	-3.27	cp	BRD-A75402480	desoxycorticosterone	Mineralocorticoid receptor agonist			Mineralocorticoid receptor agonist
5680	-3.28	cp	BRD-K28936863	ketotifen	Histamine receptor agonist		HRH1, PDE4A, PDE4B, PDE4C, PDE4D, PDE7A, PDE7B, PDE8A, PDE8B, PGD	Histamine receptor agonist, Histamine receptor ligand, Leukotriene receptor antagonist, Phosphodiesterase inhibitor
5682	-3.28	cp	BRD-K02637541	celecoxib	Cyclooxygenase inhibitor		PTGS2, CA12, CASP3, CYP2C19, PDPK1	Cyclooxygenase inhibitor
5687	-3.32	cp	BRD-K92049597	triamterene	Sodium channel blocker		SCNN1A, SCNN1B, SCNN1G, SCNN1D	Sodium channel blocker
5691	-3.34	cp	BRD-K82795137	loratadine	Histamine receptor antagonist		HRH1, CYP2C19, CYP3A5	Histamine receptor antagonist
5700	-3.38	cp	BRD-K38477985	malonoben	Protein tyrosine kinase inhibitor		EGFR	Protein tyrosine kinase inhibitor
5701	-3.38	cp	BRD-A94756469	digoxin	ATPase inhibitor		ATP1A1, ABCB1, RORC, SLCO1B3	ATPase inhibitor
5702	-3.38	cp	BRD-K93188295	ARC-239	Adrenergic receptor antagonist		ADRA2B, ADRA2A, ADRA2C	Adrenergic receptor antagonist
5705	-3.4	cp	BRD-K87158025	benzamil	Sodium channel blocker		PKD2L1, SCNN1A, SCNN1B, SCNN1G, ASIC1, SCNN1D, SLC8A1	Sodium channel blocker
5706	-3.41	cp	BRD-A15415227	GW-1929	PPAR receptor agonist		INS, PPARG	PPAR receptor agonist, Insulin sensitizer
5707	-3.42	cp	BRD-A62035778	scopolamine	Acetylcholine receptor antagonist		CHRM2, CHRM1, CHRM3, CHRM4, CHRM5, SI	Acetylcholine receptor antagonist
5711	-3.42	cp	BRD-K86434416	selegiline	Monoamine oxidase inhibitor		MAOB, MAOA, CYP2B6, CYP2C19	Monoamine oxidase inhibitor
5714	-3.45	cp	BRD-K63606607	bufalin	ATPase inhibitor		ATP1A1	ATPase inhibitor
5716	-3.45	cp	BRD-K50140147	NVP-TAE684	ALK inhibitor		ALK, INSR	ALK inhibitor
5721	-3.49	cp	BRD-A09539288	homatropine	Acetylcholine receptor antagonist		CES1, CHRM1	Acetylcholine receptor antagonist
5722	-3.5	cp	BRD-K75295174	alisertib	Aurora kinase inhibitor		AURKA	Aurora kinase inhibitor
5731	-3.52	cp	BRD-K08252256	diclofenac	Cyclooxygenase inhibitor		PTGS1, PTGS2, AKR1C3, ALOX5, ASIC1, ASIC3, CYP2C8, KCNQ2, KCNQ3, PLA2G2A, PPARG, SCN4A	Cyclooxygenase inhibitor
5732	-3.52	cp	BRD-A75368507	demeclocycline	Bacterial 30S ribosomal subunit inhibitor			Bacterial 30S ribosomal subunit inhibitor
5733	-3.53	cp	BRD-A62525898	prednisone	Glucocorticoid receptor agonist		NR3C1, HSD11B1	Glucocorticoid receptor agonist
5740	-3.56	cp	BRD-K70883034	nimetazepam	GABA receptor agonist		GABRA1, GABRA2, GABRA3, GABRA5	GABA receptor agonist
5741	-3.57	cp	BRD-K63675182	triflupromazine	Dopamine receptor antagonist		HTR2B, CHRM1, CHRM2, CHRNA7, DRD1, DRD2	Dopamine receptor antagonist
5742	-3.58	cp	BRD-K41713976	E-4031	Potassium channel blocker		KCNH2, KCNH1	Potassium channel blocker
5746	-3.59	cp	BRD-A17448384	beclometasone	Glucocorticoid receptor agonist		NR3C1, CYP3A5, GPR97, SERPINA6	Glucocorticoid receptor agonist
5747	-3.59	cp	BRD-K87142802	veliparib	PARP inhibitor		PARP1, PARP2	PARP inhibitor
5752	-3.63	cp	BRD-K18816859	L-694247	Serotonin receptor agonist		HTR1D, HTR1A, HTR1B	Serotonin receptor agonist
5753	-3.63	cp	BRD-K37447567	hydrocotarnine	Opioid receptor antagonist			Opioid receptor antagonist
5757	-3.64	cp	BRD-K80738081	resveratrol	Cytochrome P450 inhibitor		PTGS1, PTGS2, SIRT1, APOA1, BACE1, CSNK2A1, MAOA, NQO2, SCN5A, TXNRD1, TXNRD2, XDH	Cytochrome P450 inhibitor, SIRT activator
5758	-3.64	cp	BRD-A09925278	etilefrine	Adrenergic receptor agonist		ADRA1A, ADRB1	Adrenergic receptor agonist
5761	-3.66	cp	BRD-A29082194	gitoxigenin	ATPase inhibitor		ATP1A1	ATPase inhibitor
5766	-3.66	cp	BRD-K53561341	KIN001-220	Aurora kinase inhibitor		AURKA	Aurora kinase inhibitor
5767	-3.66	cp	BRD-K56343971	vemurafenib	RAF inhibitor		BRAF, CYP2C19, CYP3A4, CYP3A5, RAF1	RAF inhibitor
5770	-3.7	cp	BRD-K88679075	methandriol	Androgenic steroid			Androgenic steroid
5771	-3.7	cp	BRD-K76568384	PHTPP	Estrogen receptor antagonist		ESR2	Estrogen receptor antagonist
5777	-3.76	cp	BRD-K47761761	PD-168077	Dopamine receptor agonist		DRD2, DRD4	Dopamine receptor agonist
5781	-3.77	cp	BRD-K11373525	ZD-7155	Angiotensin receptor antagonist		AGTR1	Angiotensin receptor antagonist
5784	-3.78	cp	BRD-K22227508	targinine	Nitric oxide synthase inhibitor		NOS2, NOS3	Nitric oxide synthase inhibitor
5785	-3.79	cp	BRD-A34806832	proscillaridin	ATPase inhibitor		ATP1A1	ATPase inhibitor
5788	-3.81	cp	BRD-K97509413	coumestrol	Estrogen receptor agonist		ESR1, ESR2	Estrogen receptor agonist
5789	-3.81	cp	BRD-A72483914	spiroxatrine	Serotonin receptor antagonist		HTR1A, ADRA1A, ADRA1B, ADRA1D, ADRA2A, ADRA2B, ADRA2C, HTR2B	Serotonin receptor antagonist
5791	-3.81	cp	BRD-A31800922	procyclidine	Acetylcholine receptor antagonist		CHRM1, CHRM2, CHRM3, CHRM4	Acetylcholine receptor antagonist
5793	-3.83	cp	BRD-K51575138	TPCA-1	IKK inhibitor		IKBKB	IKK inhibitor
5799	-3.85	cp	BRD-K39746403	erythromycin	NFkB pathway inhibitor		CYP3A4, MLNR	NFkB pathway inhibitor
5800	-3.88	cp	BRD-K04010869	prostaglandin-a1	HSP inducer			HSP inducer, NFkB pathway inhibitor
5804	-3.91	cp	BRD-K20338176	cefaclor	Bacterial cell wall synthesis inhibitor			Bacterial cell wall synthesis inhibitor
5806	-3.92	cp	BRD-K10098805	rhapontin	Apoptosis stimulant			Apoptosis stimulant
5807	-3.92	cp	BRD-K35573744	erbstatin-analog	EGFR inhibitor		EGFR	EGFR inhibitor
5808	-3.93	cp	BRD-K84639753	safinamide	Dopamine uptake inhibitor		MAOB, SLC6A3	Dopamine uptake inhibitor, Glutamate inhibitor, Monoamine oxidase inhibitor
5814	-3.96	cp	BRD-U97083655	teicoplanin	Bacterial cell wall synthesis inhibitor			Bacterial cell wall synthesis inhibitor
5815	-3.96	cp	BRD-K91243525	SR-142948	Neurotensin receptor antagonist		NTSR1	Neurotensin receptor antagonist
5816	-3.96	cp	BRD-A22769835	homochlorcyclizine	Antihistamine		HRH1	Antihistamine
5818	-3.98	cp	BRD-K99749624	linifanib	PDGFR receptor inhibitor		CSF1R, KDR, PDGFRB, FLT1, FLT3, FLT4, CSF1, KIT, PDGFRA, RET, TEK	PDGFR receptor inhibitor, VEGFR inhibitor
5819	-3.98	cp	BRD-A69917777	aminopentamide	Acetylcholine receptor antagonist			Acetylcholine receptor antagonist
5822	-4	cp	BRD-K08287586	butylparaben	DNA synthesis inhibitor			DNA synthesis inhibitor
5825	-4.02	cp	BRD-A96255180	ribavirin	Antiviral		IMPDH1, ADK, ENPP1, IMPDH2, NT5C2	Antiviral
5826	-4.02	cp	BRD-K09963420	saquinavir	HIV protease inhibitor		CYP3A4, CYP3A5	HIV protease inhibitor
5827	-4.02	cp	BRD-K08132273	tyrphostin	EGFR inhibitor		ERBB2	EGFR inhibitor
5832	-4.04	cp	BRD-K77625572	etomoxir	Carnitine palmitoyltransferase inhibitor		CPT1A, CPT1B	Carnitine palmitoyltransferase inhibitor
5840	-4.1	cp	BRD-K50417881	eticlopride	Dopamine receptor antagonist		DRD2, DRD3, DRD4	Dopamine receptor antagonist
5843	-4.13	cp	BRD-K10705233	GW-405833	Cannabinoid receptor agonist		CNR2	Cannabinoid receptor agonist
5847	-4.14	cp	BRD-K89687904	PKCbeta-inhibitor	PKC inhibitor		PRKCB	PKC inhibitor
5849	-4.16	cp	BRD-K70505054	ranitidine	Histamine receptor antagonist		HRH2, SLC22A2	Histamine receptor antagonist
5854	-4.16	cp	BRD-K32536677	AGK-2	SIRT inhibitor		SIRT2	SIRT inhibitor
5858	-4.19	cp	BRD-K05528470	L-745870	Dopamine receptor antagonist		DRD4, DRD1, DRD2, DRD3, HTR1A, HTR2A, HTR6, HTR7	Dopamine receptor antagonist
5859	-4.19	cp	BRD-K64402243	ivachtin	Caspase inhibitor		CASP3	Caspase inhibitor
5862	-4.19	cp	BRD-K19540840	saracatinib	SRC inhibitor		SRC, ABL1, LCK, YES1	SRC inhibitor
5863	-4.21	cp	BRD-K89274813	DMP-543	Acetylcholine release stimulant			Acetylcholine release stimulant
5871	-4.26	cp	BRD-K82865713	prostaglandin-b2	cAMP inhibitor			cAMP inhibitor
5873	-4.26	cp	BRD-K50859149	sulfafurazole	Bacterial antifolate			Bacterial antifolate
5875	-4.29	cp	BRD-K99818283	PIK-90	PI3K inhibitor			PI3K inhibitor
5878	-4.3	cp	BRD-K33204703	AG-370	PDGFR receptor inhibitor		PDGFRB	PDGFR receptor inhibitor
5883	-4.32	cp	BRD-K70976396	cefoxitin	Bacterial cell wall synthesis inhibitor			Bacterial cell wall synthesis inhibitor
5884	-4.33	cp	BRD-K49810818	sorafenib	FLT3 inhibitor		RET, BRAF, FLT3, KDR, RAF1, FLT1, FLT4, KIT, DDR2, FGFR1, PDGFRB, CYP2B6, CYP2C8, CYP3A5, PDGFB, SLCO1B3	FLT3 inhibitor, KIT inhibitor, PDGFR receptor inhibitor, RAF inhibitor, VEGFR inhibitor, RET tyrosine kinase inhibitor
5885	-4.33	cp	BRD-K39823328	VU-0366037-2	Glutamate receptor modulator		GRM4	Glutamate receptor modulator
5886	-4.34	cp	BRD-K12357156	AG-490	EGFR inhibitor		JAK2, JAK3, EGFR, STAT3	EGFR inhibitor, ErbB2 inhibitor, JAK inhibitor
5887	-4.34	cp	BRD-A09722536	cyclophosphamide	DNA alkylating agent		BCL2, CYP2B6, CYP2C19, CYP3A5, LGALS1	DNA alkylating agent
5890	-4.37	cp	BRD-A36066264	estradiol-benzoate	Estrogen receptor agonist		ESR1	Estrogen receptor agonist
5892	-4.37	cp	BRD-K68132782	terbinafine	Fungal squalene epoxidase inhibitor		CYP2C19, CYP2C8, SQLE	Fungal squalene epoxidase inhibitor
5893	-4.37	cp	BRD-A38030642	cyclosporin-a	Calcineurin inhibitor		PPIA, ABCB11, CAMLG, CYP3A5, CYP3A7, FPR1, PPID, PPIF, PPP3CA, PPP3R2, SLC10A1, SLCO1B1, SLCO1B3	Calcineurin inhibitor
5895	-4.38	cp	BRD-A73605923	mocimycin	Protein synthesis inhibitor			Protein synthesis inhibitor
5902	-4.47	cp	BRD-K71823332	epothilone-a	Microtubule stabilizing agent			Microtubule stabilizing agent
5904	-4.5	cp	BRD-K36377456	marmesin	Angiogenesis inhibitor			Angiogenesis inhibitor
5907	-4.52	cp	BRD-K98426715	tubacin	HDAC inhibitor		HDAC6	HDAC inhibitor
5908	-4.53	cp	BRD-A97674275	ranolazine	Sodium channel blocker		SCN9A, SCN10A, SCN5A, SLC22A2	Sodium channel blocker
5921	-4.65	cp	BRD-K14993104	bemegride	Chemoreceptor agonist		GABRA1	Chemoreceptor agonist
5922	-4.65	cp	BRD-K02407574	parbendazole	Tubulin inhibitor		TUBB	Tubulin inhibitor
5923	-4.66	cp	BRD-A62057054	MDL-11939	Serotonin receptor antagonist		HTR2A, HTR2B, HTR2C	Serotonin receptor antagonist
5928	-4.68	cp	BRD-A42423104	benproperine	Antitussive			Antitussive
5931	-4.7	cp	BRD-K91263825	nortriptyline	Tricyclic antidepressant		KCNJ10, SLC6A2, SLC6A4, ADRA1A, ADRA1B, ADRA1D, ADRA2A, ADRA2B, ADRA2C, ADRB1, ADRB2, ADRB3, CHRM1, CHRM2, CHRM3, CHRM4, CHRM5, CYP2C19, DRD2, HRH1, HTR1A, HTR2A, HTR2C, HTR6, PGRMC1, PIK3CD, SIGMAR1	Tricyclic antidepressant
5932	-4.71	cp	BRD-K84566043	fenpiverinium	Acetylcholine receptor antagonist			Acetylcholine receptor antagonist
5938	-4.72	cp	BRD-K13927029	retinol	Retinoid receptor ligand		ALDH1A1, ALDH1A2, ALDH1A3, DHRS3, DHRS4, LRAT, NR2C2, RBP1, RBP3, RDH11, RDH12, RDH13, RDH14, RDH5, RDH8, RETSAT, RHO, RLBP1, RXRA, RXRB, RXRG	Retinoid receptor ligand
5942	-4.73	cp	BRD-A09467419	mebeverine	Acetylcholine receptor antagonist		CHRM1, CHRM2, CHRM3, CHRM4	Acetylcholine receptor antagonist
5943	-4.76	cp	BRD-K66944906	fraxidin	Carbonic anhydrase inhibitor		CA1	Carbonic anhydrase inhibitor
5947	-4.76	cp	BRD-A29260609	acebutolol	Adrenergic receptor antagonist		ADRB1, ADRB2	Adrenergic receptor antagonist
5949	-4.79	cp	BRD-K13544237	r(-)-propylnorapomorphine	Dopamine receptor agonist		DRD2, DRD1, DRD3	Dopamine receptor agonist, TRPA1 modulator
5952	-4.81	cp	BRD-K92817986	BJM-CSC-19	MEK inhibitor			MEK inhibitor
5953	-4.81	cp	BRD-A10523515	GSK-429286A	Rho associated kinase inhibitor		ROCK1	Rho associated kinase inhibitor
5956	-4.87	cp	BRD-A64933752	CV-1808	Adenosine receptor agonist		ADORA2A, ADORA2B	Adenosine receptor agonist
5957	-4.89	cp	BRD-A66563878	medetomidine	Adrenergic receptor agonist		ADRA2A, ADRA2B, ADRA2C, ADRA1A, ADRA1B, ADRA1D	Adrenergic receptor agonist
5958	-4.9	cp	BRD-K82562631	tolmetin	Cyclooxygenase inhibitor		PTGS2, PTGS1	Cyclooxygenase inhibitor
5959	-4.91	cp	BRD-A10903566	imiloxan	Adrenergic receptor antagonist		ADRA2B	Adrenergic receptor antagonist
5960	-4.92	cp	BRD-K79366068	PSB-069	NTPDase inhibitor		ENTPD1, ENTPD2, ENTPD3	NTPDase inhibitor
5969	-4.97	cp	BRD-K04170657	psoromic-acid	Ras GTPase inhibitor			Ras GTPase inhibitor
5970	-4.99	cp	BRD-K02950022	BMS-299897	Gamma secretase inhibitor			Gamma secretase inhibitor
5972	-5	cp	BRD-A60070924	alpha-estradiol	Estrogen receptor agonist		ESR1, ESR2, NR1I2, CYP2B6, CYP2C19, CYP2C8, CYP2E1, CYP3A5, CYP3A7, GPER1, KCNMA1	Estrogen receptor agonist
5974	-5	cp	BRD-K32836707	CAY-10577	Casein kinase inhibitor			Casein kinase inhibitor
5975	-5.01	cp	BRD-K54987996	CAY-10578	Casein kinase inhibitor			Casein kinase inhibitor
5976	-5.01	cp	BRD-K66707493	lawsone	Coloring agent			Coloring agent
5979	-5.03	cp	BRD-A29901043	KIN001-127	ITK inhibitor		ITK	ITK inhibitor
5980	-5.04	cp	BRD-K45068323	W-13	Calmodulin antagonist		CALM1, MYLK, PDE1A	Calmodulin antagonist
5982	-5.07	cp	BRD-K55991774	BAS-09104376	HIV integrase inhibitor			HIV integrase inhibitor
5989	-5.13	cp	BRD-K08589866	linsitinib	IGF-1 inhibitor		IGF1R, INSR, INSRR	IGF-1 inhibitor
5990	-5.14	cp	BRD-K80672993	M2-PK-activator	-666		PKM	-666
5991	-5.15	cp	BRD-K29582677	flunarizine	Calcium channel blocker		CACNA1G, CACNA1H, CACNA1I, CALM1, CYP2J2, HRH1	Calcium channel blocker
5993	-5.16	cp	BRD-K01436366	XMD-1150	Leucine rich repeat kinase inhibitor		LRRK2	Leucine rich repeat kinase inhibitor
5994	-5.18	cp	BRD-K86887724	dofetilide	Potassium channel blocker		KCNH2, KCNH1, KCNJ12, KCNK2	Potassium channel blocker
5995	-5.18	cp	BRD-K76133116	benzydamine	Membrane integrity inhibitor		PRSS1, PRSS2	Membrane integrity inhibitor, Prostanoid receptor antagonist, Prostanoid receptor inhibitor
5996	-5.18	cp	BRD-A50311610	meclozine	CAR agonist		NR1I3, HRH1	CAR agonist
5998	-5.21	cp	BRD-K98763141	niflumic-acid	Cyclooxygenase inhibitor		CLCNKA, PTGS2, ANO1, CLCN1, CLCNKB, KCNQ1, PLA2G1B, PLA2G4A, PTGS1, UGT1A9	Cyclooxygenase inhibitor
5999	-5.24	cp	BRD-K90976994	dehydrocholic-acid	Bile acid			Bile acid
6002	-5.25	cp	BRD-K73999723	telmisartan	Angiotensin receptor antagonist		AGTR1, PPARG, CYP2C19, CYP2J2, PPARA	Angiotensin receptor antagonist
6010	-5.29	cp	BRD-A98378129	talniflumate	Cyclooxygenase inhibitor		CLCA1	Cyclooxygenase inhibitor
6020	-5.36	cp	BRD-K35687265	ON-01910	PLK inhibitor		CDK1, FLT1, FYN, MCL1, PDGFRA, PLK1, PLK2, SRC	PLK inhibitor
6023	-5.39	cp	BRD-K32795028	1-benzylimidazole	Thromboxane synthase inhibitor		CYP11B1, QPCT	Thromboxane synthase inhibitor
6027	-5.43	cp	BRD-K48115423	2-(4-methoxybenzylthio)-6-methylpyrimidin-4-ol	Matrix metalloprotease inhibitor		MMP13	Matrix metalloprotease inhibitor
6028	-5.43	cp	BRD-K26429091	J-104129	Acetylcholine receptor antagonist		CHRM3	Acetylcholine receptor antagonist
6034	-5.46	cp	BRD-K86509404	iso-olomoucine	CDK inhibitor			CDK inhibitor
6035	-5.47	cp	BRD-A17065207	brefeldin-a	Protein synthesis inhibitor		ARF1, ARFGEF1, ARFGEF2, CYTH2, GBF1, SAR1A	Protein synthesis inhibitor, Brefeldin A inhibited guanine nucleotide exchange protein inhibitor, Golgi-specific brefeldin A-resistance guanine nucleotide exchange factor inhibitor
6042	-5.53	cp	BRD-K51318897	fenbendazole	Tubulin inhibitor		CYP2C19, CYP2D6, CYP2J2, CYP3A4, TUBB	Tubulin inhibitor
6043	-5.53	cp	BRD-K92760278	riboflavin	Vitamin B			Vitamin B
6047	-5.59	cp	BRD-A75935363	atracurium	Acetylcholine receptor antagonist		CHRNA2	Acetylcholine receptor antagonist
6048	-5.59	cp	BRD-A43974575	tranylcypromine	Monoamine oxidase inhibitor		MAOA, MAOB, KDM1A, CYP2A6	Monoamine oxidase inhibitor
6051	-5.64	cp	BRD-A36267905	buphenine	Adrenergic receptor agonist		ADRB2	Adrenergic receptor agonist
6052	-5.64	cp	BRD-K93433262	alfacalcidol	Vitamin D receptor agonist		VDR, CYP27B1, CYP3A5	Vitamin D receptor agonist
6054	-5.66	cp	BRD-K13725475	rhodomyrtoxin	Cytotoxic agent			Cytotoxic agent, DNA intercalator
6056	-5.67	cp	BRD-K40624912	ZM-39923	JAK inhibitor		JAK1, JAK3	JAK inhibitor
6057	-5.67	cp	BRD-K72726508	arcyriaflavin-a	CDK inhibitor		CCND1, CCNE1, CDK2, CDK4	CDK inhibitor
6059	-5.69	cp	BRD-K78431006	crizotinib	ALK inhibitor		ALK, MET, CYP2B6, CYP3A5, MST1R, ROS1	ALK inhibitor
6063	-5.74	cp	BRD-A65145453	ATPA	Glutamate receptor agonist		GRIK1, GRIA2	Glutamate receptor agonist
6065	-5.76	cp	BRD-K09631521	thiotepa	Cytochrome P450 inhibitor		CYP2B6	Cytochrome P450 inhibitor
6067	-5.76	cp	BRD-A09056319	alfuzosin	Adrenergic receptor antagonist		ADRA1A, ADRA1D, ADRA1B, KCNH2	Adrenergic receptor antagonist
6069	-5.78	cp	BRD-K13356952	methazolamide	Carbonic anhydrase inhibitor		CA1, CA2, CA4, CA7, CA12, CA14, INS	Carbonic anhydrase inhibitor
6070	-5.78	cp	BRD-K39944607	ochratoxin-a	Phenylalanyl tRNA synthetase inhibitor		SLC22A6	Phenylalanyl tRNA synthetase inhibitor
6074	-5.78	cp	BRD-A29485665	bicalutamide	Androgen receptor antagonist		AR, CYP2C19	Androgen receptor antagonist
6087	-5.9	cp	BRD-K34995470	SU-1498	VEGFR inhibitor		ERBB2, KDR	VEGFR inhibitor
6089	-5.91	cp	BRD-K82484965	carmoxirole	Dopamine receptor agonist		DRD2	Dopamine receptor agonist
6090	-5.95	cp	BRD-K82688027	RG-13022	PDGFR receptor inhibitor		EGFR, PDGFRA, PDGFRB	PDGFR receptor inhibitor
6094	-6.01	cp	BRD-A39522003	OMDM-2	FAAH inhibitor		GPR119	FAAH inhibitor
6097	-6.03	cp	BRD-K88304388	dextrorphan	Glutamate receptor antagonist		OPRM1, OPRK1, OPRD1, GRIN1, HTR1A, SLC6A2	Glutamate receptor antagonist
6098	-6.05	cp	BRD-K00610438	altanserin	Serotonin receptor antagonist		HTR2A, HTR2C	Serotonin receptor antagonist
6099	-6.07	cp	BRD-K83972459	JWE-035	Aurora kinase inhibitor		AURKA	Aurora kinase inhibitor
6103	-6.13	cp	BRD-A07395371	esmolol	Adrenergic receptor antagonist		ADRB1	Adrenergic receptor antagonist
6104	-6.13	cp	BRD-K79092138	nitrofural	Bacterial DNA inhibitor			Bacterial DNA inhibitor
6105	-6.13	cp	BRD-A26095496	clobetasol	Glucocorticoid receptor agonist		NR3C1, PLA2G1B	Glucocorticoid receptor agonist
6107	-6.15	cp	BRD-K26674531	GR-235	Estrogen receptor agonist		ESR1, IKBKB, NR1H4, NR1I2, PGR	Estrogen receptor agonist, FXR antagonist, Progesterone receptor agonist
6110	-6.17	cp	BRD-K04923131	GSK-3-inhibitor-IX	Glycogen synthase kinase inhibitor		ALOX5, GSK3A, GSK3B	Glycogen synthase kinase inhibitor, Lipoxygenase inhibitor
6117	-6.25	cp	BRD-K20197062	SA-94315	Caspase inhibitor		CASP3	Caspase inhibitor
6121	-6.27	cp	BRD-K22031190	diflunisal	Prostanoid receptor antagonist		PTGS2, PTGS1	Prostanoid receptor antagonist
6123	-6.28	cp	BRD-K54256913	MK-1775	WEE1 kinase inhibitor		WEE1	WEE1 kinase inhibitor
6128	-6.31	cp	BRD-A83855350	naltrexone	Opioid receptor antagonist		OPRK1, OPRM1, OPRD1, SIGMAR1	Opioid receptor antagonist
6129	-6.31	cp	BRD-K67080878	milrinone	Phosphodiesterase inhibitor		PDE3A, PDE2A, PDE3B, PDE5A	Phosphodiesterase inhibitor
6132	-6.34	cp	BRD-K69837166	trap-101	Nociceptin/orphanin FQ (NOP) receptor antagonist		OPRL1	Nociceptin/orphanin FQ (NOP) receptor antagonist, Opioid receptor antagonist
6135	-6.36	cp	BRD-K06024458	n-arachidonyl-GABA	cannabinoid receptor agonist			cannabinoid receptor agonist
6140	-6.4	cp	BRD-K25394294	oxaprozin	Cyclooxygenase inhibitor		PTGS1, PTGS2	Cyclooxygenase inhibitor
6144	-6.45	cp	BRD-K73397362	purmorphamine	Smoothened receptor agonist		SMO, DHH, IHH, PTCH1	Smoothened receptor agonist
6146	-6.45	cp	BRD-K98530306	clonidine	Adrenergic receptor agonist		ADRA2A, ADRA2B, ADRA2C, ADRA1A, ADRA1B, ADRA1D	Adrenergic receptor agonist
6147	-6.47	cp	BRD-K06593056	LE-135	Retinoid receptor agonist		RARB	Retinoid receptor agonist
6148	-6.49	cp	BRD-A28422058	L-689560	Glutamate receptor antagonist		GRIN1, GRIN2A, GRIN2B, GRIN2C, GRIN2D	Glutamate receptor antagonist
6149	-6.5	cp	BRD-K40782193	QX-222	Sodium channel blocker			Sodium channel blocker
6150	-6.51	cp	BRD-A22380646	pantoprazole	ATPase inhibitor		ATP4A, CYP2C19, CYP3A4	ATPase inhibitor
6153	-6.56	cp	BRD-K36198571	WAY-170523	Metalloproteinase inhibitor		MMP13	Metalloproteinase inhibitor
6154	-6.57	cp	BRD-K87048468	RS-102221	Serotonin receptor antagonist		HTR2C, HTR2A, HTR2B	Serotonin receptor antagonist
6157	-6.59	cp	BRD-K19605405	ZM-241385	Adenosine receptor antagonist		ADORA2A, ADORA2B, ADORA1, ADORA3	Adenosine receptor antagonist
6158	-6.59	cp	BRD-K42500029	CGP-57380	MAP kinase inhibitor		AURKB, LCK, MKNK1, MKNK2, SGK1	MAP kinase inhibitor
6162	-6.62	cp	BRD-K26160755	RS-45041-190	Imidazoline receptor agonist			Imidazoline receptor agonist
6164	-6.65	cp	BRD-A39255369	DCPIB	Chloride channel blocker		SLC1A2	Chloride channel blocker, Gap junction modulator, Glutamate inhibitor
6165	-6.68	cp	BRD-A77291778	cyclopentolate	Acetylcholine receptor antagonist		CHRM1	Acetylcholine receptor antagonist
6167	-6.69	cp	BRD-K01663662	diphenidol	Acetylcholine receptor agonist		CHRM1, CHRM3, CHRM4, CHRM2	Acetylcholine receptor agonist
6168	-6.7	cp	BRD-A21723284	naltriben	Opioid receptor antagonist		OPRD1, OPRK1, OPRM1	Opioid receptor antagonist
6170	-6.72	cp	BRD-K54771420	glycocholic-acid	Cholesterol inhibitor		FABP6	Cholesterol inhibitor
6173	-6.74	cp	BRD-K28806945	L-750667	Dopamine receptor antagonist		DRD4	Dopamine receptor antagonist
6177	-6.78	cp	BRD-K39983086	loteprednol	Glucocorticoid receptor agonist		NR3C1	Glucocorticoid receptor agonist, Phospholipase inhibitor
6179	-6.81	cp	BRD-K91336023	mesulergine	Dopamine receptor agonist		HTR2A, HTR2C, HTR7, HTR2B, HTR3A, HTR3B, HTR6	Dopamine receptor agonist
6180	-6.82	cp	BRD-K46317332	proadifen	Nitric oxide synthase inhibitor		NOS1	Nitric oxide synthase inhibitor
6182	-6.84	cp	BRD-K93201660	ML-7	Myosin light chain kinase inhibitor		MYLK	Myosin light chain kinase inhibitor
6189	-6.92	cp	BRD-K96720755	relcovaptan	Vasopressin receptor antagonist		AVPR1A, AVPR1B, AVPR2, OXTR	Vasopressin receptor antagonist
6191	-6.93	cp	BRD-K53523901	arctigenin	MEK inhibitor		ADIPOR1, AHR, CHUK, MAP2K1	MEK inhibitor
6192	-6.93	cp	BRD-K05906022	limonin	HIV protease inhibitor			HIV protease inhibitor
6196	-6.98	cp	BRD-A54880345	etomidate	GABA receptor modulator		GABRA1, ADRA2B, GABRA2, GABRA3, GABRA4, GABRA5, GABRA6, GABRB1, GABRB2, GABRB3, GABRD, GABRE, GABRG1, GABRG2, GABRG3, GABRP, GABRQ	GABA receptor modulator
6202	-7.01	cp	BRD-K79124250	ioxaglic-acid	Radiopaque medium			Radiopaque medium
6205	-7.06	cp	BRD-K10176267	L-701252	Glutamate receptor antagonist		GRIN1	Glutamate receptor antagonist
6209	-7.09	cp	BRD-A38747044	KU-14R	Imidazoline receptor ligand			Imidazoline receptor ligand, Putative I3 antagonist
6210	-7.09	cp	BRD-K47717570	NBQX	Glutamate receptor antagonist		GRIA1, GRIA2, GRIA3, GRIA4, GRIK1, GRIN1, GRIN2A, GRIN2B	Glutamate receptor antagonist
6218	-7.21	cp	BRD-K36864847	BD-1047	Adrenergic receptor antagonist		SIGMAR1	Adrenergic receptor antagonist
6219	-7.21	cp	BRD-K88741031	methyl-2,5-dihydroxycinnamate	EGFR inhibitor		EGFR	EGFR inhibitor, Tyrosine kinase inhibitor
6221	-7.24	cp	BRD-A96882008	L-732138	Tachykinin antagonist		TACR1, TACR2	Tachykinin antagonist
6224	-7.26	cp	BRD-K24994810	androstenol	GABA receptor modulator		NR1I3	GABA receptor modulator
6226	-7.29	cp	BRD-K37848908	ceforanide	Penicillin binding protein inhibitor			Penicillin binding protein inhibitor
6228	-7.32	cp	BRD-K88871508	lisuride	Dopamine receptor agonist		DRD2, HTR2B, HTR2C, ADRA2A, ADRA2B, ADRA2C, DRD1, DRD3, DRD4, DRD5, HTR1A, HTR1B, HTR1D, HTR2A, ADRA1A, HRH1, HTR6	Dopamine receptor agonist
6232	-7.34	cp	BRD-K13800121	parecoxib	Cyclooxygenase inhibitor		LTF, PTGS2	Cyclooxygenase inhibitor
6244	-7.51	cp	BRD-A14798026	mestranol	Estrogen receptor agonist		ESR1	Estrogen receptor agonist
6251	-7.56	cp	BRD-K20920669	cromoglicic-acid	Immunosuppressant		KCNMA1, S100P	Immunosuppressant
6252	-7.57	cp	BRD-K82255054	propofol	GABA receptor agonist		CYP2B6, FAAH, GABRA1, GABRA2, GABRA3, GABRA4, GABRA5, GABRA6, GABRB1, GABRB2, GABRB3, GABRD, GABRE, GABRG1, GABRG2, GABRG3, GABRP, GABRQ, SCN2A, SCN4A, TRPV1	GABA receptor agonist
6256	-7.59	cp	BRD-A80928489	1-monopalmitin	P-glycoprotein inhibitor		ABCB1	P-glycoprotein inhibitor
6260	-7.65	cp	BRD-K89708791	rifaximin	RNA synthesis inhibitor		NR1I2, CYP3A4	RNA synthesis inhibitor
6262	-7.67	cp	BRD-K74763371	bosentan	Endothelin receptor antagonist		EDNRB, EDNRA, ABCB1, CYP2C19, CYP3A4	Endothelin receptor antagonist
6267	-7.71	cp	BRD-K17415526	tyrphostin-AG-835	Protein tyrosine kinase inhibitor		EGFR	Protein tyrosine kinase inhibitor
6269	-7.71	cp	BRD-A75517195	thiazolopyrimidine	CDC inhibitor			CDC inhibitor
6270	-7.72	cp	BRD-K37561857	zardaverine	Phosphodiesterase inhibitor		PDE4D, PDE3A, PDE4A, PDE4B, PDE4C	Phosphodiesterase inhibitor
6271	-7.72	cp	BRD-A01295252	trans-7-hydroxy-pipat	Dopamine receptor ligand			Dopamine receptor ligand
6272	-7.72	cp	BRD-K84595254	strophanthidin	ATPase inhibitor		ATP1A1, ATP1A2, ATP1A3, ATP1A4, ATP1B1, ATP1B2, ATP1B3, ATP1B4, FXYD2	ATPase inhibitor
6277	-7.79	cp	BRD-K63430059	methoxsalen	DNA synthesis inhibitor		ACHE, CYP1A2	DNA synthesis inhibitor
6278	-7.8	cp	BRD-A76279427	myriocin	Serine palmitoyltransferase inhibitor		AKT1, SPTLC1, SPTLC2, SPTLC3	Serine palmitoyltransferase inhibitor
6279	-7.84	cp	BRD-K77171813	proxyfan	Histamine receptor modulator		HRH3	Histamine receptor modulator
6280	-7.86	cp	BRD-K02227374	milnacipran	Serotonin reuptake inhibitor		SLC6A2, SLC6A4, GRIN1, GRIN2A, GRIN2B, GRIN2C, GRIN2D, GRIN3A, GRIN3B	Serotonin reuptake inhibitor
6284	-7.91	cp	BRD-A74500471	ethambutol	Bacterial cell wall synthesis inhibitor			Bacterial cell wall synthesis inhibitor
6287	-7.93	cp	BRD-K22631935	neurodazine	Neurogenesis of non-pluripotent C2C12 myoblast inducer			Neurogenesis of non-pluripotent C2C12 myoblast inducer
6297	-8	cp	BRD-K90543092	levonorgestrel	Estrogen receptor agonist		PGR, AR, CYP2E1, ESR1, SRD5A1	Estrogen receptor agonist, Glucocorticoid receptor antagonist, Progesterone receptor agonist, Progesterone receptor antagonist
6298	-8.01	cp	BRD-K25310650	ormetoprim	Bacterial antifolate			Bacterial antifolate
6301	-8.07	cp	BRD-A59985574	topotecan	Topoisomerase inhibitor		TOP1, TOP1MT	Topoisomerase inhibitor
6302	-8.08	cp	BRD-K57222227	indometacin	Cyclooxygenase inhibitor		PTGS1, PTGS2, PPARG, PTGDR2, GLO1, PLA2G2A, PPARA, PTGR2, SLC46A1	Cyclooxygenase inhibitor
6304	-8.09	cp	BRD-K43149758	myricetin	Androgen receptor agonist		PIK3CG, AR, CYP3A4	Androgen receptor agonist, Cytochrome P450 inhibitor
6306	-8.1	cp	BRD-K38615104	A-443644	AKT inhibitor		AKT1, AKT2, AKT3, CDC42BPB, GSK3B, PHKG1, PKIA, PRKACA	AKT inhibitor
6307	-8.1	cp	BRD-K20152659	gamma-homolinolenic-acid	Cholesterol inhibitor		PTGS1, PTGS2	Cholesterol inhibitor, Platelet aggregation inhibitor, Prostanoid receptor agonist, Prostanoid receptor stimulant
6311	-8.16	cp	BRD-A81402010	KU-C103443N	CDC inhibitor			CDC inhibitor, Rho associated kinase inhibitor
6313	-8.17	cp	BRD-K67977190	eprosartan	Angiotensin receptor antagonist		AGTR1	Angiotensin receptor antagonist
6316	-8.19	cp	BRD-A23359898	sibutramine	Serotonin reuptake inhibitor		SLC6A2, SLC6A4, SLC6A3, CYP2B6, CYP2C19, CYP3A5	Serotonin reuptake inhibitor
6317	-8.19	cp	BRD-K56403959	ZK-756326	CC chemokine receptor ligand		CCR8	CC chemokine receptor ligand
6319	-8.21	cp	BRD-K46142322	RS-67333	Serotonin receptor partial agonist		HTR4	Serotonin receptor partial agonist
6323	-8.27	cp	BRD-K36009368	NNC-63-0532	Opioid receptor agonist		OPRL1	Opioid receptor agonist
6324	-8.28	cp	BRD-K66206289	lobeline	Acetylcholine receptor antagonist		SLC18A2, CHRNA10, CHRNA4, CHRNA9, CHRNB2, OPRM1	Acetylcholine receptor antagonist
6327	-8.34	cp	BRD-K99447003	enalaprilat	ACE inhibitor		ACE	ACE inhibitor
6330	-8.35	cp	BRD-K68190965	GR-46611	Serotonin receptor agonist		HTR1D	Serotonin receptor agonist
6335	-8.39	cp	BRD-A56020723	CA-074-Me	Cathepsin inhibitor		CTSB	Cathepsin inhibitor
6339	-8.43	cp	BRD-A95869247	indapamide	Thiazide diuretic		KCNQ1, CA7, KCNE1, SLC12A3	Thiazide diuretic
6340	-8.46	cp	BRD-K06817181	BRD-K06817181	JAK inhibitor		JAK2	JAK inhibitor
6341	-8.46	cp	BRD-A03623303	metoprolol	Adrenergic receptor antagonist		ADRB1, ADRB2	Adrenergic receptor antagonist
6342	-8.46	cp	BRD-K45117373	Y-26763	Potassium channel activator		ABCC9, KCNJ8	Potassium channel activator
6343	-8.48	cp	BRD-A00993607	alprenolol	Adrenergic receptor antagonist		ADRB1, ADRB2, HTR1A	Adrenergic receptor antagonist
6344	-8.51	cp	BRD-K15402119	huperzine-a	Acetylcholinesterase inhibitor		ACHE	Acetylcholinesterase inhibitor
6347	-8.52	cp	BRD-A04553218	chlorphenamine	Histamine receptor antagonist		HRH1, SLC6A2, SLC6A3, SLC6A4	Histamine receptor antagonist
6354	-8.55	cp	BRD-A97479839	piperidolate	Acetylcholine receptor antagonist		CHRM1	Acetylcholine receptor antagonist
6355	-8.56	cp	BRD-K63792901	arecaidine	Acetylcholine receptor agonist		CHRM1, CHRM2, CHRM3, CHRM4	Acetylcholine receptor agonist
6357	-8.59	cp	BRD-K05804044	AZ-628	RAF inhibitor		BRAF, RAF1	RAF inhibitor
6358	-8.6	cp	BRD-K85383046	IAA-94	Chloride channel blocker			Chloride channel blocker
6361	-8.64	cp	BRD-K69840642	ISOX	HDAC inhibitor		HDAC6	HDAC inhibitor
6365	-8.68	cp	BRD-K56596464	QX-314	Sodium channel blocker		MAPK14, TGFBR1	Sodium channel blocker
6366	-8.68	cp	BRD-K60060639	methyllidocaine	antiarrhythmic medication			antiarrhythmic medication
6367	-8.68	cp	BRD-K25906698	immepip	Histamine receptor agonist		HRH3, HRH4	Histamine receptor agonist
6372	-8.7	cp	BRD-A54236247	racephedrine	Adrenergic receptor agonist			Adrenergic receptor agonist
6374	-8.7	cp	BRD-K19295594	gossypol	BCL inhibitor		BCL2, BCL2L1, MCL1, BCL2L2, CTGF, EGF	BCL inhibitor, MCL1 inhibitor
6375	-8.71	cp	BRD-A79981887	midodrine	Adrenergic receptor agonist		ADRA1A, ADRA1B, ADRA1D	Adrenergic receptor agonist
6379	-8.72	cp	BRD-K57569181	pentoxifylline	Phosphodiesterase inhibitor		TNF, ACHE, ADORA1, ADORA2A, ADRA2B, CHIA, NT5E, PDE4A, PDE4B, PDE5A	Phosphodiesterase inhibitor
6381	-8.74	cp	BRD-K87226815	cycloserine	Bacterial cell wall synthesis inhibitor		GRIN1	Bacterial cell wall synthesis inhibitor
6384	-8.8	cp	BRD-A24817035	laudanosine	Central nervous system agent			Central nervous system agent
6385	-8.8	cp	BRD-A07824748	flavanone	11-beta-HSD1 inhibitor		ADORA3, HSD11B1	11-beta-HSD1 inhibitor
6390	-8.89	cp	BRD-K94841585	emodic-acid	Laxative			Laxative
6391	-8.91	cp	BRD-K51302260	KU-C103871	GSP agonist		SMAD3	GSP agonist
6393	-8.93	cp	BRD-K04833372	GSK-1904529A	IGF-1 inhibitor		IGF1R, INSR	IGF-1 inhibitor, IGF-1R inhibitor, Insulin receptor ligand
6394	-8.94	cp	BRD-A44090213	indoprofen	Cyclooxygenase inhibitor		PTGS1, PTGS2, CXCR1, CXCR2	Cyclooxygenase inhibitor, Prostanoid receptor antagonist
6395	-8.95	cp	BRD-K18799075	BAY-59-3074	Cannabinoid receptor partial agonist		CNR1, CNR2	Cannabinoid receptor partial agonist
6399	-9.02	cp	BRD-A97437073	rosiglitazone	Insulin sensitizer		PPARG, ACSL4, CYP2C8, FFAR1, INS, TRPC5, TRPM3	Insulin sensitizer, PPAR receptor agonist
6402	-9.05	cp	BRD-K05901394	terguride	Dopamine receptor agonist		DRD2, HTR2A, HTR2B, ADRA1A, ADRA2A, ADRA2B, ADRA2C, DRD3, DRD4, HTR1A, HTR1B, HTR1D, HTR2C, PRL	Dopamine receptor agonist, Serotonin receptor antagonist
6406	-9.1	cp	BRD-K42679050	Y-27152	Potassium channel activator		ABCC9, KCNJ8	Potassium channel activator
6410	-9.15	cp	BRD-M47937986	cefatrizine	Bacterial cell wall synthesis inhibitor			Bacterial cell wall synthesis inhibitor
6411	-9.18	cp	BRD-K01624546	docosatrienoic-acid	LTB4 inhibitor			LTB4 inhibitor
6412	-9.19	cp	BRD-K81209159	herniarin	Acetylcholinesterase inhibitor		ACHE, CA1, CA12, CA14, CA4, CA6, CA9	Acetylcholinesterase inhibitor
6413	-9.2	cp	BRD-K51476772	ST-638	Tyrosine kinase inhibitor			Tyrosine kinase inhibitor
6414	-9.21	cp	BRD-K04185004	oxybuprocaine	Local anesthetic		SCN10A	Local anesthetic
6419	-9.34	cp	BRD-K13390322	AT-7519	CDK inhibitor		CDK2, CDK5, CDK1, CDK4, CDK6, CDK9	CDK inhibitor, Cell cycle inhibitor
6420	-9.37	cp	BRD-K46435977	valaciclovir	DNA polymerase inhibitor			DNA polymerase inhibitor
6423	-9.39	cp	BRD-A91699651	chloroquine	Antimalarial		CYP2C8, GSTA2, MRGPRX1, TLR9, TNF	Antimalarial
6425	-9.4	cp	BRD-A13650332	flucloxacillin	Bacterial cell wall synthesis inhibitor			Bacterial cell wall synthesis inhibitor
6427	-9.42	cp	BRD-K96527333	dehydroisoandosterone	GABA receptor modulator			GABA receptor modulator
6432	-9.53	cp	BRD-K20141153	atomoxetine	Norepinephrine transporter inhibitor		SLC6A2, SLC6A3, SLC6A4, GRIN1, GRIN2A, GRIN2B, GRIN2C, GRIN2D, GRIN3A, GRIN3B	Norepinephrine transporter inhibitor
6433	-9.55	cp	BRD-A24514565	warfarin	Vitamin K antagonist		VKORC1, CYP2C19, CYP2C8, CYP4F2	Vitamin K antagonist
6436	-9.57	cp	BRD-A34208323	VU-0404997-2	Glutamate receptor modulator		GRM4	Glutamate receptor modulator
6437	-9.6	cp	BRD-K37720887	SB-525334	TGF beta receptor inhibitor		TGFBR1	TGF beta receptor inhibitor
6439	-9.67	cp	BRD-K73991644	isoquercetin	Aldose reductase inhibitor		AKR1B1, ACE	Aldose reductase inhibitor
6441	-9.69	cp	BRD-A90131694	alclometasone	Glucocorticoid receptor agonist		NR3C1, SERPINA6	Glucocorticoid receptor agonist, Immunosuppressant
6442	-9.73	cp	BRD-K18518344	digitoxigenin	ATPase inhibitor		ATP1A1	ATPase inhibitor
6443	-9.74	cp	BRD-A55393291	testosterone	Androgen receptor agonist		AR, CYP19A1, CYP2C19, CYP2C8, CYP3A5	Androgen receptor agonist
6444	-9.77	cp	BRD-K50018155	RS-67506	Serotonin receptor partial agonist		HTR4	Serotonin receptor partial agonist
6448	-9.84	cp	BRD-A92537424	danazol	Estrogen receptor antagonist		ESR1, GNRHR, AR, CCL2, CYP2C8, GNRHR2, PGR, TNF	Estrogen receptor antagonist, Progesterone receptor agonist
6451	-9.9	cp	BRD-A30205217	ethotoin	Hydantoin antiepileptic		SCN5A	Hydantoin antiepileptic
6454	-9.95	cp	BRD-K36627727	tamibarotene	Retinoid receptor agonist		RARA, RARB	Retinoid receptor agonist
6459	-10.03	cp	BRD-A01826957	xanthinol	Vasodilator			Vasodilator
6460	-10.04	cp	BRD-A85025557	NCS-382	GABA receptor antagonist		GABBR1, GABBR2, SLC52A2	GABA receptor antagonist
6461	-10.07	cp	BRD-K84141129	VU-0400193-3	Glutamate receptor modulator		GRM4	Glutamate receptor modulator
6463	-10.1	cp	BRD-A05352148	ipratropium	Acetylcholine receptor antagonist		CHRM1, CHRM2, CHRM3, CHRM4, CHRM5	Acetylcholine receptor antagonist
6464	-10.12	cp	BRD-K10870738	CDC	Lipoxygenase inhibitor		ALOX12, ALOX5	Lipoxygenase inhibitor
6465	-10.15	cp	BRD-K06014311	DH-97	Melatonin receptor antagonist		MTNR1B	Melatonin receptor antagonist
6466	-10.15	cp	BRD-K36616567	doxepin	Histamine receptor antagonist		HRH1, HRH2, SLC6A2, SLC6A4, ADRA1A, ADRA1B, ADRA1D, ADRA2A, ADRA2B, ADRA2C, CHRM1, CHRM2, CHRM3, CHRM4, CHRM5, CYP2C19, DRD2, HRH4, HTR1A, HTR2A, HTR2B, HTR2C, HTR6, KCNH2, SLC6A3	Histamine receptor antagonist
6469	-10.26	cp	BRD-K15916496	clotrimazole	Cytochrome P450 inhibitor		KCNN4, CYP3A4, CYP51A1, NR1I2, NR1I3, TRPM2, TRPM4, TRPM8	Cytochrome P450 inhibitor, Imidazoline receptor ligand
6470	-10.27	cp	BRD-K94830329	ataluren	CFTR channel agonist		CFTR, DMD, F8, F9	CFTR channel agonist, Dystrophin stimulant
6471	-10.32	cp	BRD-A43082555	loxoprofen	Cyclooxygenase inhibitor		PTGS2	Cyclooxygenase inhibitor, Prostanoid receptor antagonist
6473	-10.33	cp	BRD-K32830106	guanfacine	Adrenergic receptor agonist		ADRA2A, ADRA2B, ADRA2C, CYP3A5, HCN1, HCN2, HCN3, HCN4	Adrenergic receptor agonist
6474	-10.33	cp	BRD-K83023055	GR-135531	Melatonin receptor agonist			Melatonin receptor agonist
6476	-10.4	cp	BRD-A49172652	lansoprazole	ATPase inhibitor		ATP4A, CYP2C19, CYP3A4, CYP3A5	ATPase inhibitor
6479	-10.43	cp	BRD-K87909389	alvocidib	CDK inhibitor		CDK2, CDK4, CDK1, CDK6, CDK7, CDK9, CDK5, CDK8, EGFR, PYGM, BCL2, BIRC5, CCNT1, MCL1, XIAP	CDK inhibitor
6480	-10.44	cp	BRD-A01317026	7,8-dihydro-L-biopterin	Dihydroneopterin aldolase inhibitor		NOS2, TPH1	Dihydroneopterin aldolase inhibitor
6481	-10.44	cp	BRD-A00520476	otenzepad	Acetylcholine receptor antagonist			Acetylcholine receptor antagonist
6482	-10.44	cp	BRD-K62929068	6-benzylaminopurine	Purinergic receptor activator			Purinergic receptor activator
6484	-10.44	cp	BRD-A73368467	fexofenadine	Histamine receptor antagonist		HRH1	Histamine receptor antagonist
6485	-10.45	cp	BRD-K18618618	cimetidine	Histamine receptor antagonist		HRH2, SLC29A4, SLC47A1, SLC47A2	Histamine receptor antagonist
6494	-10.58	cp	BRD-K64044582	linoleamide	ACAT inhibitor		SOAT1, SOAT2	ACAT inhibitor
6497	-10.62	cp	BRD-K29555132	arachidonamide	Cannabinoid receptor agonist		CNR1, CNR2	Cannabinoid receptor agonist
6498	-10.63	cp	BRD-K48692744	NU-1025	PARP inhibitor		PARP1	PARP inhibitor, DNA dependent protein kinase inhibitor
6499	-10.64	cp	BRD-K83010055	VU-0415374-1	Glutamate receptor modulator		GRM4	Glutamate receptor modulator
6501	-10.66	cp	BRD-K04111260	raclopride	Dopamine receptor antagonist		DRD2, DRD3, HTR1A	Dopamine receptor antagonist
6504	-10.7	cp	BRD-K81876028	CP-93129	Serotonin receptor agonist		HTR1A, HTR1B	Serotonin receptor agonist
6507	-10.72	cp	BRD-K15086322	JNJ-10191584	Histamine receptor antagonist		HRH4	Histamine receptor antagonist
6508	-10.74	cp	BRD-K53123955	niridazole	Phosphofructokinase inhibitor			Phosphofructokinase inhibitor
6509	-10.76	cp	BRD-K00312224	PPT	Estrogen receptor agonist		ESR1	Estrogen receptor agonist
6510	-10.76	cp	BRD-K36927236	glibenclamide	Sulfonylurea		KCNJ11, ABCC8, CFTR, KCNJ5, KCNJ8, ABCA1, ABCB11, ABCC9, CPT1A, KCNJ1, SLCO2B1, TRPA1	Sulfonylurea
6513	-10.78	cp	BRD-A87719232	naproxen	Cyclooxygenase inhibitor		PTGS2, PTGS1	Cyclooxygenase inhibitor
6516	-10.83	cp	BRD-U01690642	acetyl-geranyl-cysteine	Isoprenylated protein methylation inhibitor			Isoprenylated protein methylation inhibitor
6517	-10.85	cp	BRD-A22844106	tenoxicam	Cyclooxygenase inhibitor		PTGS2, PTGS1	Cyclooxygenase inhibitor
6520	-10.88	cp	BRD-K01555864	dibenzoylmethane	Antineoplastic			Antineoplastic
6527	-10.97	cp	BRD-K66019333	oxantel	Anthelmintic			Anthelmintic
6529	-10.99	cp	BRD-K59597909	phenothiazine	Dopamine receptor antagonist			Dopamine receptor antagonist
6532	-11.03	cp	BRD-K08619838	tremorine	Acetylcholine receptor agonist			Acetylcholine receptor agonist
6533	-11.04	cp	BRD-A64227845	SKF-77434	Dopamine receptor agonist		DRD1	Dopamine receptor agonist
6535	-11.06	cp	BRD-K80725632	lavendustin-c	EGFR inhibitor		CAMK2A, EGFR, SRC	EGFR inhibitor
6536	-11.06	cp	BRD-K54316499	tolterodine	Acetylcholine receptor antagonist		CHRM2, CHRM3, CHRM1, CHRM4, CHRM5	Acetylcholine receptor antagonist
6537	-11.06	cp	BRD-K54704028	BAY-36-7620	Glutamate receptor antagonist		GRM1	Glutamate receptor antagonist
6538	-11.07	cp	BRD-A39230911	chlorphensin	Muscle relaxant			Muscle relaxant
6539	-11.11	cp	BRD-K34608650	BRD-K34608650	Cannabinoid receptor agonist		CNR2	Cannabinoid receptor agonist
6543	-11.14	cp	BRD-K99922388	DPO-1	Potassium channel blocker		KCNA5	Potassium channel blocker
6546	-11.15	cp	BRD-K94270326	ecopipam	Dopamine receptor antagonist		DRD1, DRD5, DRD2	Dopamine receptor antagonist
6547	-11.15	cp	BRD-A19661776	mianserin	Serotonin receptor antagonist		HTR2A, HTR2C, ADRA1A, ADRA1B, ADRA1D, HRH1, HTR2B, HTR6, HTR7, ADRA2A, ADRA2B, ADRA2C, DRD1, DRD2, DRD3, DRD5, HRH2, HRH4, HTR1A, HTR1F, OPRK1, SLC6A2, SLC6A3, SLC6A4	Serotonin receptor antagonist
6548	-11.17	cp	BRD-A22707317	SB-205384	GABA receptor modulator		GABRA3, GABRA5, GABRA6	GABA receptor modulator
6549	-11.18	cp	BRD-K01902415	pirinixic-acid	PPAR receptor agonist		PPARA	PPAR receptor agonist
6550	-11.18	cp	BRD-A31312900	montelukast	Leukotriene receptor antagonist		CYSLTR1, ALOX5, CYP2C8	Leukotriene receptor antagonist
6551	-11.19	cp	BRD-K48168960	propylthiouracil	Thyroid peroxidase inhibitor		TPO, DIO1	Thyroid peroxidase inhibitor
6552	-11.2	cp	BRD-K73391359	quinisocaine	Local anesthetic			Local anesthetic
6554	-11.21	cp	BRD-K03842655	penitrem-a	Potassium channel blocker		KCNMA1	Potassium channel blocker
6555	-11.21	cp	BRD-K06895174	cisapride	Serotonin receptor agonist		HTR4, KCNH2, CYP2B6, CYP2C8, CYP3A5, CYP3A7, HTR2A, HTR3A	Serotonin receptor agonist
6557	-11.23	cp	BRD-K78959463	FPL-64176	Calcium channel activator		CACNA1C, CACNA1S	Calcium channel activator
6558	-11.24	cp	BRD-A72441487	stiripentol	GABA uptake inhibitor		ABAT, SCN1A, SCN3A	GABA uptake inhibitor
6560	-11.25	cp	BRD-K01493881	apigenin	Casein kinase inhibitor		AKR1B1, AR, CDK6, CFTR, CYP19A1, CYP1A2, CYP1B1, HSD17B1, MAOA, ODC1, XDH	Casein kinase inhibitor, Cell proliferation inhibitor, Cytochrome P450 inhibitor
6562	-11.27	cp	BRD-K08890269	CO-102862	Sodium channel blocker		SCN2A, SCN4A, SCN9A	Sodium channel blocker
6567	-11.34	cp	BRD-K93880783	stavudine	DNA directed DNA polymerase inhibitor			DNA directed DNA polymerase inhibitor, Reverse transcriptase inhibitor
6568	-11.35	cp	BRD-K93325701	damnacanthal	SRC inhibitor			SRC inhibitor
6570	-11.37	cp	BRD-K06198550	isorotenone	Mitochondrial complex I inhibitor		MT-ND1	Mitochondrial complex I inhibitor, NADH-ubiquinone oxidoreductase (Complex I) inhibitor
6572	-11.38	cp	BRD-K33572481	taurodeoxycholic-acid	Bile acid			Bile acid
6574	-11.4	cp	BRD-A24122750	saclofen	GABA receptor antagonist		GABBR1, GABBR2, KCTD12, KCTD16, KCTD8	GABA receptor antagonist
6576	-11.42	cp	BRD-A90515964	guaifenesin	Expectorant			Expectorant
6577	-11.43	cp	BRD-A87606379	nadolol	Adrenergic receptor antagonist		ADRB1, ADRB2, ADRB3	Adrenergic receptor antagonist
6578	-11.45	cp	BRD-K64451768	GANT-58	GLI antagonist		DHH, GLI1, IHH	GLI antagonist
6580	-11.5	cp	BRD-K40742111	baeomycesic-acid	Lipoxygenase inhibitor			Lipoxygenase inhibitor
6581	-11.5	cp	BRD-K69600043	thiethylperazine	Dopamine receptor antagonist		DRD1, DRD2, DRD4	Dopamine receptor antagonist
6584	-11.55	cp	BRD-K30743633	TCPOBOP	CAR agonist		NR1I3	CAR agonist
6588	-11.63	cp	BRD-A05186015	bupropion	Dopamine uptake inhibitor		SLC6A2, SLC6A3, CHRNA3, CYP2B6	Dopamine uptake inhibitor
6592	-11.66	cp	BRD-K21548250	moracizine	Sodium channel blocker		SCN5A	Sodium channel blocker
6595	-11.76	cp	BRD-K83322645	L-693403	Sigma receptor agonist		DRD2, SIGMAR1	Sigma receptor agonist, Sigma receptor antagonist
6596	-11.77	cp	BRD-K09638361	SA-63133	-666		CSNK1E, CSNK1A1, CSNK1D, CSNK1G2	-666
6597	-11.77	cp	BRD-K20482099	rutin	Antioxidant		AKR1C3, AKR1B1, F10	Antioxidant, Capillary stabilizing agent, Nitric oxide scavenger
6602	-11.88	cp	BRD-K01292756	pimozide	Dopamine receptor antagonist		DRD2, DRD3, CACNA1I, CALM1, HRH1, HTR1A, HTR2A, KCNA10, KCNH2	Dopamine receptor antagonist
6604	-11.91	cp	BRD-A46393198	tetramisole	Immunostimulant			Immunostimulant
6605	-11.93	cp	BRD-K70511574	sunitinib	PLK inhibitor		FLT3, KDR, KIT, FLT4, FLT1, PDGFRA, PDGFRB, RET, CSF1R, FGFR1	PLK inhibitor
6606	-11.94	cp	BRD-K43389675	daunorubicin	RNA synthesis inhibitor		TOP2A, TOP2B	RNA synthesis inhibitor, Topoisomerase inhibitor
6608	-11.97	cp	BRD-K44779798	miglitol	Glucosidase inhibitor		GAA, MGAM, GANAB, GANC, SLC5A4	Glucosidase inhibitor
6612	-12.03	cp	BRD-K63150726	JTE-907	Cannabinoid receptor inverse agonist		CNR2	Cannabinoid receptor inverse agonist
6615	-12.06	cp	BRD-K70330367	amantadine	Glutamate receptor antagonist		DRD2, GRIN1, GRIN2A, GRIN2B, GRIN2C, GRIN2D, GRIN3A	Glutamate receptor antagonist
6617	-12.08	cp	BRD-K24538644	KUC104502N	-666		OPRK1	-666
6618	-12.08	cp	BRD-A75455249	kavain	Calcium channel modulator		MTOR	Calcium channel modulator, Sodium channel blocker
6619	-12.09	cp	BRD-K41260949	valproic-acid	HDAC inhibitor		ABAT, HDAC1, SCN1A, SCN3A, ACADSB, ALDH5A1, HDAC2, HDAC9, OGDH, SCN10A, SCN11A, SCN1B, SCN2A, SCN2B, SCN3B, SCN4A, SCN4B, SCN5A, SCN7A, SCN8A, SCN9A	HDAC inhibitor
6628	-12.16	cp	BRD-K04710043	hexamethylenebisacetamide	AKT inhibitor			AKT inhibitor, Differentiation inducer, NFkB pathway inhibitor
6630	-12.18	cp	BRD-K27499107	carbacyclin	IP receptor activator		PPARD, PTGDR, PTGER1, PTGER2, PTGER3, PTGER4, PTGFR, PTGIR, TBXA2R	IP receptor activator, PPAR receptor agonist
6632	-12.2	cp	BRD-A91866971	SQ-29548	Thromboxane receptor antagonist			Thromboxane receptor antagonist
6634	-12.26	cp	BRD-A68930007	ouabain	ATPase inhibitor		ATP1A1, ATP1A2, ATP1A3, ATP1A4, ATP1B1, ATP1B2, ATP1B3, ATP1B4, FXYD2	ATPase inhibitor
6635	-12.26	cp	BRD-A29426959	carbinoxamine	Histamine receptor antagonist		HRH1	Histamine receptor antagonist, L-type calcium channel blocker
6636	-12.3	cp	BRD-K48935217	epothilone	Microtubule inhibitor		TUBA1A, TUBA1B, TUBA1C, TUBA3C, TUBA4A, TUBA8, TUBB, TUBB1, TUBB3, TUBB4A, TUBB4B	Microtubule inhibitor
6637	-12.31	cp	BRD-K27710560	splitomycin	SIRT inhibitor		SIRT1, SIRT2	SIRT inhibitor
6640	-12.35	cp	BRD-K15164005	apoptosis-activator-II	Carboxylesterase inhibitor		BCHE, CES1	Carboxylesterase inhibitor
6641	-12.35	cp	BRD-A22143024	estropipate	Estrogen receptor agonist		ESR1, ESR2	Estrogen receptor agonist
6643	-12.36	cp	BRD-K56957086	dacinostat	HDAC inhibitor		HDAC1, HDAC2, HDAC3, HDAC4, HDAC5, HDAC6, HDAC7, HDAC8, HDAC9	HDAC inhibitor
6646	-12.4	cp	BRD-A11605036	thiocolchicoside	GABA receptor antagonist		GABRA1, GABRB2, GABRG2, GLRA1, GLRB	GABA receptor antagonist
6647	-12.4	cp	BRD-K93461745	buspirone	Serotonin receptor agonist		HTR1A, DRD2	Serotonin receptor agonist
6649	-12.42	cp	BRD-K22009844	phenprobamate	Muscle relaxant			Muscle relaxant
6653	-12.43	cp	BRD-K12762134	XAV-939	Tankyrase inhibitor		TNKS, TNKS2	Tankyrase inhibitor
6654	-12.44	cp	BRD-K76205745	losartan	Angiotensin receptor antagonist		AGTR1	Angiotensin receptor antagonist
6655	-12.46	cp	BRD-K47192521	icosapent	Platelet aggregation inhibitor		PTGS1, PTGS2, ACSL3, ACSL4, FADS1, FFAR1, PPARD, PPARG, SLC8A1, TRPV1	Platelet aggregation inhibitor
6656	-12.49	cp	BRD-K11636097	JNJ-7706621	CDK inhibitor		CDK1, CDK2, AURKA, AURKB	CDK inhibitor
6660	-12.52	cp	BRD-A64125466	dehydrocholic-acid	choleretic agent			choleretic agent
6661	-12.54	cp	BRD-K18905250	ST-91	Adrenergic receptor agonist			Adrenergic receptor agonist
6664	-12.62	cp	BRD-A74667430	etodolac	Cyclooxygenase inhibitor		PTGS2, PTGS1, RXRA, TRPV1	Cyclooxygenase inhibitor
6669	-12.68	cp	BRD-A25569250	KI-16425	Lysophosphatidic acid receptor antagonist		LPAR1, LPAR3	Lysophosphatidic acid receptor antagonist
6670	-12.68	cp	BRD-K11163873	phenanthridone	PARP inhibitor		PARP1	PARP inhibitor
6671	-12.69	cp	BRD-K74430258	1,2-dichlorobenzene	Hepatotoxicant			Hepatotoxicant, Organic compound
6674	-12.77	cp	BRD-K50398167	meclofenamic-acid	Cyclooxygenase inhibitor		PTGS1, PTGS2, ALOX5, CNR1, KCNQ2, KCNQ3	Cyclooxygenase inhibitor, Prostanoid receptor antagonist
6678	-12.82	cp	BRD-A93236127	digitoxin	ATPase inhibitor		ATP1A1	ATPase inhibitor
6680	-12.87	cp	BRD-A55913614	primaquine	Antimalarial		KRT7, NQO2	Antimalarial, DNA inhibitor
6684	-12.96	cp	BRD-K03319035	maprotiline	Norepinephrine reuptake inhibitor		SLC6A2, ADRA1A, ADRA1B, ADRA1D, ADRA2A, ADRA2B, ADRA2C, CHRM1, CHRM2, CHRM3, CHRM4, CHRM5, DRD2, HRH1, HTR2A, HTR2C, HTR7	Norepinephrine reuptake inhibitor, Tricyclic antidepressant
6685	-13	cp	BRD-A82096673	KU-C103428N	CDC inhibitor		NFE2	CDC inhibitor, Rho associated kinase inhibitor
6690	-13.04	cp	BRD-A18497530	5-iodotubercidin	Adenosine kinase inhibitor		MAPK3, ADK, CSNK1G2, GSG2, LRRK2	Adenosine kinase inhibitor
6693	-13.09	cp	BRD-K40965114	cyanopindolol	Adrenergic receptor antagonist		HTR1D	Adrenergic receptor antagonist
6696	-13.15	cp	BRD-K54095730	CMPD-1	p38 MAPK inhibitor		GNRHR, MAPK14	p38 MAPK inhibitor
6701	-13.3	cp	BRD-K52911425	GDC-0941	PI3K inhibitor		PIK3CG, PIK3CA, PIK3CB, PIK3CD	PI3K inhibitor
6706	-13.43	cp	BRD-A92670106	tocainide	Sodium channel blocker		SCN5A	Sodium channel blocker
6707	-13.44	cp	BRD-K93480852	KN-93	Calcium-calmodulin dependent protein kinase inhibitor		CAMK2A	Calcium-calmodulin dependent protein kinase inhibitor
6710	-13.48	cp	BRD-A17428743	BW-723C86	Serotonin receptor agonist		HTR2B, HTR2A, HTR2C	Serotonin receptor agonist
6713	-13.56	cp	BRD-K02992638	lamivudine	Nucleoside reverse transcriptase inhibitor			Nucleoside reverse transcriptase inhibitor
6716	-13.64	cp	BRD-A89175223	bisoprolol	Adrenergic receptor antagonist		ADRB1, ADRB2	Adrenergic receptor antagonist
6719	-13.66	cp	BRD-A42831637	tetrahydrocannabinol-7-oic-acid	Anti-inflammatory			Anti-inflammatory, Cannabinoid metabolite
6721	-13.68	cp	BRD-K99696746	fatostatin	SREBP inhibitor		SREBF1, SREBF2	SREBP inhibitor
6722	-13.71	cp	BRD-K36638830	anabasine	Acetylcholine receptor agonist			Acetylcholine receptor agonist
6723	-13.72	cp	BRD-K21667562	AM-404	Cyclooxygenase inhibitor		TRPV1, CNR1, CNR2, FAAH	Cyclooxygenase inhibitor, FAAH inhibitor, TRPV antagonist
6727	-13.79	cp	BRD-K20313525	rosmarinic-acid	GABA transaminase inhibitor		MCL1, TYR	GABA transaminase inhibitor
6728	-13.79	cp	BRD-K55301415	abiraterone	17,20 lyase inhibitor		CYP17A1, CYP11B1	17,20 lyase inhibitor, Androgen biosynthesis inhibitor, Cytochrome P450 inhibitor, Steroid sulfatase inhibitor
6731	-13.9	cp	BRD-K28578425	cilostamide	Phosphodiesterase inhibitor		PDE3A, PDE3B	Phosphodiesterase inhibitor
6736	-13.94	cp	BRD-K66876909	linezolid	Bacterial 50S ribosomal subunit inhibitor		MAOA	Bacterial 50S ribosomal subunit inhibitor
6738	-13.97	cp	BRD-K18135438	chenodeoxycholic-acid	11-beta-HSD1 inhibitor		HSD11B1, NR1H4	11-beta-HSD1 inhibitor, FXR agonist
6740	-14	cp	BRD-A33084410	5'-guanidinonaltrindole	Opioid receptor antagonist			Opioid receptor antagonist
6746	-14.11	cp	BRD-U94846492	quinine	Hemozoin biocrystallization inhibitor		KCNN4, ABCB1, CYP2D6, GP9, KCNB2, SLC29A4	Hemozoin biocrystallization inhibitor
6747	-14.11	cp	BRD-K80725821	RS-16566	Serotonin receptor antagonist			Serotonin receptor antagonist
6750	-14.12	cp	BRD-K28029915	dolasetron	Serotonin receptor antagonist		HTR3A	Serotonin receptor antagonist
6756	-14.2	cp	BRD-A14574269	UB-165	Acetylcholine receptor agonist		CHRNA3, CHRNA4, CHRNB2	Acetylcholine receptor agonist
6758	-14.29	cp	BRD-A80502530	cinobufagin	ATPase inhibitor		ATP1A1, ATP1A2, ATP1A3, ATP1A4, ATP1B1, ATP1B2, ATP1B3, ATP1B4, FXYD2	ATPase inhibitor
6759	-14.31	cp	BRD-K21971034	OM-137	Aurora kinase inhibitor			Aurora kinase inhibitor
6762	-14.38	cp	BRD-A09094913	strychnine	Acetylcholine receptor antagonist		GLRA1, CHRM1, CHRM2, CHRM3, CHRM4, CHRM5, CHRNA10, CHRNA9, GLRA2, GLRA3, GLRB	Acetylcholine receptor antagonist
6763	-14.43	cp	BRD-K37618799	MRS-1220	Adenosine receptor antagonist		ADORA2B, ADORA3	Adenosine receptor antagonist
6765	-14.45	cp	BRD-A07440155	labetalol	Adrenergic receptor antagonist		ADRB1, ADRB2, ADRA1A, ADRA1D, ADRA1B	Adrenergic receptor antagonist
6769	-14.53	cp	BRD-K92492521	LY-255283	Leukotriene receptor antagonist		LTB4R, LTB4R2	Leukotriene receptor antagonist
6773	-14.63	cp	BRD-K66896231	BRD-K66896231	Acetylcholinesterase inhibitor		ACHE	Acetylcholinesterase inhibitor
6774	-14.64	cp	BRD-K33396764	alpha-linolenic-acid	Omega 3 fatty acid stimulant		ELOVL4, FADS1, FADS2, FFAR1, FFAR4, PTGS2, SLC8A1, TRPV1	Omega 3 fatty acid stimulant
6775	-14.64	cp	BRD-K36258877	AZ-10417808	Caspase inhibitor		CASP3	Caspase inhibitor
6778	-14.65	cp	BRD-A07780951	orciprenaline	Adrenergic receptor agonist		ADRB2	Adrenergic receptor agonist
6781	-14.7	cp	BRD-K46766488	S-14506	Serotonin receptor agonist		HTR1A, DRD2, HTR2C	Serotonin receptor agonist
6782	-14.72	cp	BRD-K08109516	L-701324	Glutamate receptor antagonist		GRIN1, GRIN2A, GRIN2B, GRIN2C, GRIN2D	Glutamate receptor antagonist
6783	-14.73	cp	BRD-A39052811	mosapride	Serotonin receptor agonist		HTR4, HTR3A	Serotonin receptor agonist
6784	-14.74	cp	BRD-A02710418	meptazinol	Opioid receptor agonist		BCHE	Opioid receptor agonist
6787	-14.8	cp	BRD-K27184429	levocetirizine	Histamine receptor antagonist		HRH1, CXCL8	Histamine receptor antagonist
6789	-14.85	cp	BRD-A63546914	RO-04-5595	Glutamate receptor antagonist			Glutamate receptor antagonist
6794	-14.93	cp	BRD-A87848830	bimatoprost	Prostanoid receptor agonist		PTGFR, AKR1C3, PTGER1, PTGER3	Prostanoid receptor agonist
6796	-14.97	cp	BRD-K45861246	azaperone	Dopamine receptor antagonist		DRD2, DRD3	Dopamine receptor antagonist
6798	-14.99	cp	BRD-K60923938	veratridine	Sodium channel activator		SCN1A, SCN3A, SCN8A, SCN9A	Sodium channel activator
6802	-15.05	cp	BRD-K50214219	CS-1657	PARP inhibitor		PARP1	PARP inhibitor
6805	-15.1	cp	BRD-K66353228	zoxazolamine	Myorelaxant			Myorelaxant
6807	-15.14	cp	BRD-K63151507	MNITMT	Lymphocyte inhibitor			Lymphocyte inhibitor
6810	-15.22	cp	BRD-A45543382	metrizamide	Radiopaque medium			Radiopaque medium
6811	-15.25	cp	BRD-K76274772	MAPP-D-erythro	Ceramidase inhibitor			Ceramidase inhibitor
6818	-15.32	cp	BRD-K22385716	LY-303511	Casein kinase inhibitor		CSNK2A1, CSNK2A2, CSNK2B, MTOR	Casein kinase inhibitor, MTOR inhibitor, PI3K inhibitor
6822	-15.36	cp	BRD-K74733595	APHA-compound-8	HDAC inhibitor		HDAC8	HDAC inhibitor
6824	-15.4	cp	BRD-K54708045	nTZDpa	PPAR receptor agonist		PPARG	PPAR receptor agonist
6826	-15.48	cp	BRD-K60298136	ITE	Aryl hydrocarbon receptor agonist		AHR	Aryl hydrocarbon receptor agonist
6830	-15.62	cp	BRD-K15601958	SEW-2871	Lysophospholipid receptor agonist		S1PR1	Lysophospholipid receptor agonist
6832	-15.64	cp	BRD-K30480208	torasemide	Electrolyte reabsorption inhibitor		SLC12A1, CYP2C8, SLC12A2	Electrolyte reabsorption inhibitor, Thromboxane receptor antagonist
6838	-15.77	cp	BRD-K12002134	megestrol	progesterone receptor agonist		PGR	progesterone receptor agonist
6841	-15.83	cp	BRD-K82846253	repaglinide	Insulin secretagogue		ABCC8, CYP2C8, CYP3A5, INS, KCNJ11, PPARG	Insulin secretagogue
6850	-15.99	cp	BRD-K80431395	triciribine	AKT inhibitor		AKT1, AKT2, AKT3	AKT inhibitor
6851	-16	cp	BRD-K87932577	CDK1-5-inhibitor	CDK inhibitor		CDK1, CDK5, GSK3B	CDK inhibitor, Glycogen synthase kinase inhibitor
6852	-16.03	cp	BRD-A39268308	epibatidine	Acetylcholine receptor agonist		CHRFAM7A, CHRNA2, CHRNA3, CHRNA4, CHRNA7	Acetylcholine receptor agonist
6854	-16.04	cp	BRD-K11540476	EMF-BCA1-64	Caspase inhibitor		CASP3	Caspase inhibitor
6855	-16.05	cp	BRD-K00675675	CL-82198	Metalloproteinase inhibitor		MMP13	Metalloproteinase inhibitor
6858	-16.1	cp	BRD-K16277217	piperacetazine	Dopamine receptor antagonist			Dopamine receptor antagonist
6859	-16.16	cp	BRD-A67748489	K3644	Kinesin-like spindle protein inhibitor		KIF11	Kinesin-like spindle protein inhibitor
6860	-16.18	cp	BRD-A01145011	zebularine	DNA methyltransferase inhibitor		CDA, DNMT1	DNA methyltransferase inhibitor
6861	-16.19	cp	BRD-K78485176	olmesartan	Angiotensin receptor antagonist		AGTR1	Angiotensin receptor antagonist
6862	-16.2	cp	BRD-K70401845	erlotinib	EGFR inhibitor		EGFR, NR1I2	EGFR inhibitor
6864	-16.22	cp	BRD-A10420615	cyclopiazonic-acid	ATPase inhibitor		ATP2A1	ATPase inhibitor
6866	-16.24	cp	BRD-A89672324	CGP-55845	GABA receptor antagonist		GABBR1, GABBR2, KCTD12, KCTD16, KCTD8	GABA receptor antagonist
6867	-16.3	cp	BRD-K48722833	iloperidone	Dopamine receptor antagonist		DRD2, HTR2A, HTR1A, HTR6, HTR7, ADRA1A, ADRA2C, DRD1, DRD3, DRD4, HRH1	Dopamine receptor antagonist, Serotonin receptor antagonist
6872	-16.38	cp	BRD-K81521265	dicyclohexylurea	Epoxide hydolase inhibitor		EPHX2	Epoxide hydolase inhibitor
6877	-16.42	cp	BRD-K32398298	alprazolam	Benzodiazepine receptor agonist		GABRA1, GABRA2, GABRA3, GABRA5, CYP3A5, GABRA4, GABRA6, GABRB1, GABRB2, GABRB3, GABRD, GABRE, GABRG1, GABRG2, GABRG3, GABRP, GABRQ	Benzodiazepine receptor agonist
6880	-16.45	cp	BRD-K32645441	dipropyl-5ct	Serotonin receptor agonist		HTR1B, HTR1D, HTR1F, HTR7	Serotonin receptor agonist
6881	-16.47	cp	BRD-A53952395	prilocaine	Local anesthetic		SCN5A	Local anesthetic
6882	-16.51	cp	BRD-A56359832	zileuton	Leukotriene inhibitor		ALOX5	Leukotriene inhibitor, Lipoxygenase inhibitor
6884	-16.54	cp	BRD-K52721684	PCO-400	Potassium channel activator		ABCC9, KCNJ8	Potassium channel activator
6885	-16.55	cp	BRD-K10974103	diloxanide	Protein synthesis inhibitor			Protein synthesis inhibitor
6887	-16.58	cp	BRD-K79090631	CGP-60474	CDK inhibitor		CDK1, CDK2	CDK inhibitor
6889	-16.6	cp	BRD-K59037100	oxybenzone	Lipase inhibitor		LIPE	Lipase inhibitor
6896	-16.67	cp	BRD-K03406345	azacitidine	DNA methyltransferase inhibitor		DNMT1	DNA methyltransferase inhibitor
6898	-16.69	cp	BRD-A36217750	sulfinpyrazone	Uricosuric blocker		ABCC1, ABCC2, FPR1, SLC22A12	Uricosuric blocker
6899	-16.7	cp	BRD-K68558722	deracoxib	Cyclooxygenase inhibitor		PTGS2	Cyclooxygenase inhibitor
6900	-16.73	cp	BRD-K90885812	propantheline	Acetylcholine receptor antagonist		CHRM1, CHRM2, CHRM3, CHRM4	Acetylcholine receptor antagonist
6902	-16.79	cp	BRD-K54790157	trioxsalen	DNA synthesis inhibitor			DNA synthesis inhibitor
6904	-16.86	cp	BRD-A72703248	SKF-96365	Calcium channel blocker		CYP3A4, TRPC1, PKD2, TRPC3, TRPC4, TRPC5, TRPV2	Calcium channel blocker
6907	-16.94	cp	BRD-K45446451	JZL-184	Monoacylglucerol lipase inhibitor		MGLL	Monoacylglucerol lipase inhibitor
6908	-17.04	cp	BRD-K51918615	iodophenpropit	Histamine receptor antagonist		HRH3, HRH4, GRIN2B	Histamine receptor antagonist
6912	-17.09	cp	BRD-K72024482	MRS-1754	Adenosine receptor antagonist		ADORA2B, ADORA1, ADORA2A, ADORA3	Adenosine receptor antagonist
6913	-17.11	cp	BRD-K35498378	alrestatin	Aldose reductase inhibitor		AKR1B1	Aldose reductase inhibitor
6915	-17.23	cp	BRD-K14681867	somatostatin	Somatostatin receptor agonist		SSTR1, SSTR2, SSTR3, SSTR4, SSTR5, GH1, GHR, OPRD1, OPRM1	Somatostatin receptor agonist
6916	-17.24	cp	BRD-K94176593	TWS-119	Glycogen synthase kinase inhibitor		GSK3B, JUN, MYC	Glycogen synthase kinase inhibitor
6917	-17.24	cp	BRD-K43405658	tyrphostin-AG-527	Protein tyrosine kinase inhibitor		EGFR	Protein tyrosine kinase inhibitor
6918	-17.27	cp	BRD-K52020312	metronidazole	DNA inhibitor		CYP2C8, CYP2E1, CYP3A5, CYP3A7	DNA inhibitor, Antiprotozoal
6919	-17.29	cp	BRD-U08759356	EI-346-erlotinib-analog	EGFR inhibitor		EGFR	EGFR inhibitor
6921	-17.31	cp	BRD-K09764130	mead-ethanolamide	Cannabinoid receptor agonist			Cannabinoid receptor agonist
6923	-17.34	cp	BRD-A71657825	2-(biphenyl-4-ylsulfonamido)pentanedioic-acid	Matrix metalloprotease inhibitor		MMP13, MMP8, MMP9	Matrix metalloprotease inhibitor
6926	-17.39	cp	BRD-K14807180	SB-221284	Serotonin receptor antagonist		HTR2B, HTR2C, HTR2A	Serotonin receptor antagonist
6929	-17.47	cp	BRD-A49906757	scopolamine	Acetylcholine receptor antagonist		CHRM2, CHRM1, CHRM3, CHRM4, CHRM5, SI	Acetylcholine receptor antagonist
6930	-17.49	cp	BRD-A17453586	MDL-72832	Serotonin receptor agonist		HTR1A	Serotonin receptor agonist
6931	-17.5	cp	BRD-K50135270	GBR-12935	Dopamine uptake inhibitor		AGTR1, SLC6A3	Dopamine uptake inhibitor
6932	-17.55	cp	BRD-A43940795	tetrahydropalmatine	Serotonin release inhibitor			Serotonin release inhibitor
6934	-17.61	cp	BRD-K33308633	INCA-6	Calcineurin inhibitor		NFATC1	Calcineurin inhibitor
6938	-17.69	cp	BRD-K12513978	fenbufen	Cyclooxygenase inhibitor		PTGS1, PTGS2	Cyclooxygenase inhibitor
6939	-17.7	cp	BRD-K28115081	apafant	Platelet activating factor receptor antagonist		PTAFR	Platelet activating factor receptor antagonist
6940	-17.73	cp	BRD-K39733634	L-161982	Prostanoid receptor antagonist		PTGER4	Prostanoid receptor antagonist, Angiotensin receptor antagonist
6941	-17.75	cp	BRD-K04146668	GW-441756	Growth factor receptor inhibitor		LRRK2, NTRK1	Growth factor receptor inhibitor
6942	-17.78	cp	BRD-K06208435	YS-035	Calcium channel blocker			Calcium channel blocker
6944	-17.81	cp	BRD-A30590053	MR-16728	Acetylcholine release enhancer			Acetylcholine release enhancer, Acetylcholine release stimulant
6946	-17.88	cp	BRD-K40619305	larixinic-acid	Compound that interacts with metal centers			Compound that interacts with metal centers
6947	-17.9	cp	BRD-K07881437	danusertib	Aurora kinase inhibitor		AURKA, AURKB, AURKC, FGFR1, NTRK1, RET, BCR, SLK	Aurora kinase inhibitor, Growth factor receptor inhibitor
6948	-17.94	cp	BRD-K47328134	lysylphenylalanyl-tyrosine	Heparin activation inhibitor			Heparin activation inhibitor
6949	-17.94	cp	BRD-A56012032	thiorphan	Membrane metalloendopeptidase inhibitor		MME	Membrane metalloendopeptidase inhibitor
6950	-17.98	cp	BRD-A43974499	reboxetine	Adrenergic receptor antagonist		SLC6A2	Adrenergic receptor antagonist
6952	-17.98	cp	BRD-K23204545	busulfan	DNA inhibitor			DNA inhibitor
6955	-18.1	cp	BRD-K97752965	nicorandil	Nitric oxide donor		ABCC9, KCNJ11, KCNJ8	Nitric oxide donor, Potassium channel activator
6961	-18.24	cp	BRD-K08640512	RS-100329	Adrenergic receptor antagonist		ADRA1A, ADRA1D	Adrenergic receptor antagonist
6962	-18.24	cp	BRD-K99174507	cardiogenol-c	Cardiomyogenesis inducer			Cardiomyogenesis inducer
6964	-18.3	cp	BRD-K97799481	theophylline	Adenosine receptor antagonist		ADORA1, ADORA2A, ADORA2B, ADORA3, CHIA, CYP2E1, CYP3A4, HDAC2, PDE3A, PDE4A, PDE4B, PDE5A	Adenosine receptor antagonist
6965	-18.31	cp	BRD-K55430733	WAY-629	Serotonin receptor agonist		HTR2C	Serotonin receptor agonist
6966	-18.31	cp	BRD-K42142750	retrorsine	Antimitotic			Antimitotic, Cytotoxic agent, Mutagenic
6969	-18.34	cp	BRD-K81209512	AG-494	EGFR inhibitor		EGFR	EGFR inhibitor, Tyrosine kinase inhibitor
6970	-18.35	cp	BRD-A80775386	hyperforin	Cyclooxygenase inhibitor		NR1I2, ALOX5, PTGS1, TRPC6	Cyclooxygenase inhibitor, Dopamine uptake inhibitor, Interleukin receptor antagonist, Lipoxygenase inhibitor, Serotonin reuptake inhibitor
6971	-18.36	cp	BRD-K47869605	podophyllotoxin	Microtubule inhibitor		IGF1R, CASP3, TOP2A, TUBA4A, TUBB	Microtubule inhibitor, Tubulin inhibitor
6972	-18.37	cp	BRD-K78637815	LY-320135	Cannabinoid receptor antagonist		CNR1	Cannabinoid receptor antagonist
6984	-18.53	cp	BRD-K59637651	NSC-119889	Protein synthesis inhibitor			Protein synthesis inhibitor
6987	-18.65	cp	BRD-K34415467	trimethobenzamide	Histamine receptor antagonist		DRD2	Histamine receptor antagonist
6988	-18.66	cp	BRD-A46186775	hydrocortisone	Glucocorticoid receptor agonist		ANXA1, NOS2, NR3C1, NR3C2	Glucocorticoid receptor agonist
6989	-18.67	cp	BRD-A11135865	nor-binaltorphimine	Opioid receptor antagonist			Opioid receptor antagonist
6990	-18.68	cp	BRD-K82731415	olomoucine	CDK inhibitor		CDK1, CDK2, CDK5, MAPK1	CDK inhibitor
6992	-18.72	cp	BRD-K42221274	NNC-711	GAT inhibitor		SLC6A1, SIGMAR1	GAT inhibitor
6998	-18.98	cp	BRD-K73319509	PF-04217903	c-Met inhibitor		MET	c-Met inhibitor
6999	-19	cp	BRD-K06159959	CCMQ	Inhibitor of the binding of homoquinolinic acid to non-NMDA sensitive sites			Inhibitor of the binding of homoquinolinic acid to non-NMDA sensitive sites
7004	-19.11	cp	BRD-K85985071	ellipticine	Topoisomerase inhibitor		TOP2A, TOP2B	Topoisomerase inhibitor
7006	-19.14	cp	BRD-K40578143	GR-79236	Adenosine receptor agonist		ADORA1, ADORA2A	Adenosine receptor agonist
7007	-19.17	cp	BRD-K64670467	JNJ-16259685	Glutamate receptor antagonist		GRM1	Glutamate receptor antagonist
7009	-19.18	cp	BRD-K68997413	PF-3845	FAAH inhibitor		FAAH	FAAH inhibitor
7012	-19.25	cp	BRD-K74765201	tomelukast	Leukotriene receptor antagonist		CYSLTR1	Leukotriene receptor antagonist
7020	-19.42	cp	BRD-A52326238	isogedunin	HSP inhibitor			HSP inhibitor
7021	-19.44	cp	BRD-K02715688	hydrastine	Tyrosine hydroxylase inhibitor			Tyrosine hydroxylase inhibitor
7026	-19.48	cp	BRD-K34820100	tebuthiuron	Photosynthesis inhibitor			Photosynthesis inhibitor
7028	-19.51	cp	BRD-K95739795	tetrabenazine	Vesicular monoamine transporter inhibitor		SLC18A2, DRD2, SLC18A1	Vesicular monoamine transporter inhibitor
7029	-19.52	cp	BRD-A80017228	bendroflumethiazide	Sodium/potassium/chloride transporter inhibitor		SLC12A3, CA1, CA2, CA4, KCNMA1, SLC12A1	Sodium/potassium/chloride transporter inhibitor
7038	-19.67	cp	BRD-K59650319	YM-298198	Glutamate receptor antagonist		GRM1	Glutamate receptor antagonist
7039	-19.7	cp	BRD-K21450440	benzthiazide	Carbonic anhydrase inhibitor		CA2, CA1, CA12, CA4, CA9, SLC12A3	Carbonic anhydrase inhibitor
7040	-19.72	cp	BRD-K94353609	fluocinolone	Glucocorticoid receptor agonist		NR3C1, SERPINA6	Glucocorticoid receptor agonist, Corticosteroid agonist
7042	-19.76	cp	BRD-K92778217	mefenamic-acid	Cyclooxygenase inhibitor		PTGS2, PTGS1, KCNQ1, TRPM3	Cyclooxygenase inhibitor
7046	-19.79	cp	BRD-A60197193	amisulpride	Dopamine receptor antagonist		DRD2, DRD3, HTR2A, HTR7	Dopamine receptor antagonist
7051	-19.94	cp	BRD-K74913225	brinzolamide	Carbonic anhydrase inhibitor		CA2, CA1, CA7, CA12, CA14, CA4, CA5A, CYP2B6, CYP2C8	Carbonic anhydrase inhibitor
7053	-19.98	cp	BRD-K14965640	ibuprofen	Cyclooxygenase inhibitor		PTGS2, PTGS1, ASIC1, BCL2, CFTR, CYP2C8, FABP2, PLAT, PPARG, SLC5A8, THBD	Cyclooxygenase inhibitor
7056	-20.01	cp	BRD-K96134740	kitasamycin	Protein synthesis inhibitor			Protein synthesis inhibitor
7057	-20.04	cp	BRD-A03816571	CP-55940	Cannabinoid receptor agonist		CNR1, CNR2, CXCR4, GPR55	Cannabinoid receptor agonist
7059	-20.05	cp	BRD-K75532464	FTI-276	Farnesyltransferase inhibitor		FNTA, FNTB	Farnesyltransferase inhibitor
7060	-20.05	cp	BRD-K97564742	mepyramine	Histamine receptor antagonist		HRH1	Histamine receptor antagonist
7062	-20.09	cp	BRD-A32161980	carbetocin	Oxytocin receptor agonist		OXTR	Oxytocin receptor agonist
7063	-20.1	cp	BRD-K30197592	5-methoxytryptamine	Serotonin receptor agonist		HTR2A, HTR6, HTR1B, HTR1D, HTR1E, HTR1F, HTR2C, HTR4, HTR7, TRPM8	Serotonin receptor agonist
7065	-20.12	cp	BRD-K24240364	GYKI-52466	Glutamate receptor antagonist		GRIA1, GRIA2, GRIA3, GRIA4	Glutamate receptor antagonist, Kainate receptor antagonist
7067	-20.15	cp	BRD-K14696368	9-methyl-5H-6-thia-4,5-diaza-chrysene-6,6-dioxide	NFkB pathway inhibitor		RELA	NFkB pathway inhibitor
7068	-20.15	cp	BRD-K26548821	quinpirole	Dopamine receptor agonist		DRD2, DRD3, DRD4, DRD1, HTR1A, HTR2A, HTR2B, HTR2C	Dopamine receptor agonist
7070	-20.18	cp	BRD-K82983861	GW-0742	PPAR receptor agonist		INS, PPARD	PPAR receptor agonist, Insulin sensitizer
7072	-20.22	cp	BRD-K43978949	PIT	Purinergic receptor antagonist		P2RY1	Purinergic receptor antagonist
7073	-20.24	cp	BRD-K23566484	nilutamide	Androgen receptor antagonist		AR, CYP2C19	Androgen receptor antagonist
7074	-20.26	cp	BRD-K16551401	PNU-22394	Serotonin receptor agonist		MAOA, MAOB	Serotonin receptor agonist
7075	-20.26	cp	BRD-K43245338	MDL-28170	Calpain inhibitor		CAPN1, CTSB, CTSL	Calpain inhibitor
7078	-20.37	cp	BRD-K58772419	AZD-6482	PI3K inhibitor		PIK3CD, PIK3CG, PIK3CA, PIK3CB	PI3K inhibitor
7079	-20.38	cp	BRD-A87125127	3-matida	Glutamate receptor antagonist		GRM1	Glutamate receptor antagonist
7080	-20.38	cp	BRD-K78084463	W-12	Calmodulin antagonist			Calmodulin antagonist
7084	-20.58	cp	BRD-K11696279	BU-239	Imidazoline receptor agonist			Imidazoline receptor agonist, Imidazoline receptor ligand
7085	-20.62	cp	BRD-K45988865	tetramethylsilane	Internal standard for NMR spectroscopy			Internal standard for NMR spectroscopy
7091	-20.81	cp	BRD-K95901403	XL-147	PI3K inhibitor		PIK3CA, PIK3CD, PIK3CG	PI3K inhibitor
7093	-20.81	cp	BRD-K01612348	meropenem	Bacterial cell wall synthesis inhibitor			Bacterial cell wall synthesis inhibitor
7096	-20.86	cp	BRD-K89014967	AS-703026	MEK inhibitor		MAP2K1, MAP2K2	MEK inhibitor
7102	-21.03	cp	BRD-K46384212	o-3M3FBS	phospholipase activator			phospholipase activator
7103	-21.04	cp	BRD-A93255169	thalidomide	TNF production inhibitor		TNF, CRBN, CYP1A2, CYP2B6, CYP2C19, CYP3A5, FGFR2, NFKB1, ORM1, ORM2, PTGS2	TNF production inhibitor
7104	-21.05	cp	BRD-K56509348	BMS-182874	Endothelin receptor antagonist		EDNRA	Endothelin receptor antagonist
7112	-21.22	cp	BRD-K00959089	thenoyltrifluoroacetone	Chelating agent		CES1, PPARA, SDHA	Chelating agent
7113	-21.29	cp	BRD-A43930669	L-368899	Oxytocin receptor antagonist		OXTR, AVPR1A, AVPR2, OXT	Oxytocin receptor antagonist
7117	-21.33	cp	BRD-K08998509	fananserin	Dopamine receptor antagonist		HTR2A, DRD4	Dopamine receptor antagonist, Serotonin receptor antagonist
7124	-21.53	cp	BRD-K61217870	n-(3-acetamidophenyl)-3-chlorobenzamide	Glutamate receptor antagonist		GRM5	Glutamate receptor antagonist
7125	-21.54	cp	BRD-K53220666	trimetozine	Sedative			Sedative
7127	-21.6	cp	BRD-A79903587	tegafur	Thymidylate synthase inhibitor		TYMS	Thymidylate synthase inhibitor
7128	-21.61	cp	BRD-K94379058	BML-190	Cannabinoid receptor inverse agonist		CNR2	Cannabinoid receptor inverse agonist
7131	-21.68	cp	BRD-K76723084	isotretinoin	Retinoid receptor agonist		CYP2B6, CYP2C19, CYP2C8, CYP3A5, CYP3A7, NR2C2, PPARD, RARA, RARB, RARG, RORB, RORC	Retinoid receptor agonist
7134	-21.74	cp	BRD-K51677086	erythromycin	NFkB pathway inhibitor		CYP3A4, MLNR	NFkB pathway inhibitor
7136	-21.82	cp	BRD-K18316707	O-1918	Cannabinoid receptor antagonist			Cannabinoid receptor antagonist
7137	-21.83	cp	BRD-K30189597	SYK-inhibitor	SYK inhibitor		SYK	SYK inhibitor
7143	-21.96	cp	BRD-A02759312	betaxolol	Adrenergic receptor antagonist		ADRB1, ADRB2	Adrenergic receptor antagonist
7144	-21.98	cp	BRD-K46862739	metyrapone	Cytochrome P450 inhibitor		CYP11B1, HSD11B1, NR3C2	Cytochrome P450 inhibitor
7150	-22.1	cp	BRD-A56675431	altizide	Thiazide diuretic			Thiazide diuretic
7154	-22.21	cp	BRD-K79930101	GW-583340	EGFR inhibitor		EGFR, ERBB2	EGFR inhibitor, ErbB2 inhibitor, Receptor tyrosine protein kinase inhibitor
7156	-22.23	cp	BRD-A47144777	dihydro-7-desacetyldeoxygedunin	HSP inhibitor		HSP90AA1	HSP inhibitor
7157	-22.25	cp	BRD-A66199457	asiaticoside	Antineoplastic			Antineoplastic
7158	-22.26	cp	BRD-A73859745	glycodeoxycholic-acid	Apoptosis stimulant			Apoptosis stimulant
7163	-22.48	cp	BRD-A02180903	betamethasone	Glucocorticoid receptor agonist		NR3C1	Glucocorticoid receptor agonist, Anti-inflammatory
7164	-22.51	cp	BRD-A18620900	estriol	Estrogen receptor agonist		ESR1, ESR2	Estrogen receptor agonist
7167	-22.56	cp	BRD-A09533288	verapamil	Calcium channel blocker		CACNA1C, CACNA1D, CACNA1G, CACNA1S, CACNA1A, CACNA1B, CACNA1F, CACNA1I, CACNB1, CACNB2, CACNB3, CACNB4, CYP2C8, CYP2E1, CYP3A4, CYP3A5, CYP3A7, DRD2, KCNA10, KCNA7, KCNH2, KCNJ11, NALCN, SCN5A, SLC29A4, SLC6A4	Calcium channel blocker
7169	-22.61	cp	BRD-K28137194	loreclezole	GABA receptor agonist		GABRB2, GABRB3	GABA receptor agonist
7170	-22.74	cp	BRD-K76810206	nicergoline	Adrenergic receptor antagonist		ADRA1A	Adrenergic receptor antagonist
7174	-22.82	cp	BRD-A13946108	sulindac	Cyclooxygenase inhibitor		AKR1B1, PTGS1, PTGS2, MAPK3, PPARD, PTGDR2	Cyclooxygenase inhibitor
7176	-22.95	cp	BRD-A41995253	brucine	Glycine receptor antagonist		CHRM1, CHRM2, CHRM3, CHRM4, CHRM5	Glycine receptor antagonist
7179	-23.08	cp	BRD-K15933101	ropinirole	Dopamine receptor agonist		DRD2, DRD3, ADRA2A, ADRA2B, ADRA2C, DRD1, DRD4, DRD5, HTR1A, HTR1B, HTR1D, HTR2A, HTR2B, HTR2C	Dopamine receptor agonist
7180	-23.08	cp	BRD-A02333338	cyclopamine	Smoothened receptor antagonist		SMO, DHH, IHH, PTCH1	Smoothened receptor antagonist
7184	-23.19	cp	BRD-K57011718	UK-356618	Metalloproteinase inhibitor		MMP3, MMP13, MMP14, MMP2, MMP9	Metalloproteinase inhibitor
7187	-23.32	cp	BRD-K96119599	leucodin	Melanin inhibitor			Melanin inhibitor
7193	-23.48	cp	BRD-K45158365	valsartan	Angiotensin receptor antagonist		AGTR1	Angiotensin receptor antagonist
7194	-23.49	cp	BRD-K07996107	harpagoside	Acetylcholinesterase inhibitor		ACHE	Acetylcholinesterase inhibitor
7195	-23.53	cp	BRD-A64228451	terreic-acid	BTK inhibitor		BTK	BTK inhibitor
7196	-23.55	cp	BRD-K54233340	dorsomorphin	AMPK inhibitor		ACVR1, BMPR1A, BMPR1B, EPHA2, FKBP1A, FLT1, FLT3, KDR, LCK, MKNK1, PRKAA1, RPS6KA1, SRC	AMPK inhibitor
7199	-23.56	cp	BRD-A52650764	ingenol	PKC activator		PRKCD, PRKCE	PKC activator
7200	-23.56	cp	BRD-K65786282	CGP-7930	GABA receptor modulator		GABBR1	GABA receptor modulator, GABA receptor positive allosteric modulator
7205	-23.73	cp	BRD-K63195589	tipifarnib	Farnesyltransferase inhibitor		FNTA, FNTB	Farnesyltransferase inhibitor
7207	-23.78	cp	BRD-U66370498	androstanol	CAR antagonist		NR1I3	CAR antagonist
7213	-23.9	cp	BRD-K00656370	6-aminochrysene	Transferase inhibitor			Transferase inhibitor
7215	-24	cp	BRD-K31611373	fluprostenol	Prostanoid receptor agonist		PTGER3, PTGFR, TBXA2R	Prostanoid receptor agonist
7220	-24.1	cp	BRD-K28428262	brivanib	FGFR inhibitor		FGFR1, KDR, FLT1, CYP3A4, FGFR2, FGFR3, FLT4, KCNH2	FGFR inhibitor, VEGFR inhibitor
7224	-24.18	cp	BRD-K33860217	CP-94253	Serotonin receptor agonist		HTR1B	Serotonin receptor agonist
7227	-24.28	cp	BRD-K07888107	depudecin	HDAC inhibitor		HDAC1, HDAC2	HDAC inhibitor
7230	-24.41	cp	BRD-K63533170	AM-630	Cannabinoid receptor antagonist		CNR2, CNR1	Cannabinoid receptor antagonist
7233	-24.52	cp	BRD-A43150328	penicillic-acid	other antibiotic			other antibiotic
7236	-24.6	cp	BRD-K94689771	pinocembrin	CYP1B1 inhibitor		AR, CYP1B1, SRD5A1, SRD5A2	CYP1B1 inhibitor
7239	-24.67	cp	BRD-K97056771	HY-11007	BCR-ABL kinase inhibitor		ABL1, BCR	BCR-ABL kinase inhibitor
7240	-24.72	cp	BRD-K61097567	SB-218795	Tachykinin antagonist		TACR3	Tachykinin antagonist
7246	-24.93	cp	BRD-A34706053	CGP-12177	Adrenergic receptor agonist		ADRB1, ADRB2, ADRB3	Adrenergic receptor agonist
7248	-24.96	cp	BRD-K54210043	NS-1619	Calcium channel activator		KCNMA1, KCNT1, KCNT2, KCNU1	Calcium channel activator
7251	-25.07	cp	BRD-K25224017	pirenperone	Serotonin receptor antagonist		HTR2A, HTR7	Serotonin receptor antagonist
7252	-25.19	cp	BRD-A08877921	cephalotaxine	Protein synthesis inhibitor			Protein synthesis inhibitor
7253	-25.25	cp	BRD-K11905747	spectinomycin	Bacterial 30S ribosomal subunit inhibitor			Bacterial 30S ribosomal subunit inhibitor
7254	-25.26	cp	BRD-K96319534	phentermine	Dopamine uptake inhibitor		MAOA, MAOB, SLC6A2, SLC6A3, SLC6A4	Dopamine uptake inhibitor, Serotonin reuptake inhibitor
7262	-25.46	cp	BRD-K15196155	IBC-293	Hydroxycarboxylic acid receptor agonist		HCAR3	Hydroxycarboxylic acid receptor agonist
7266	-25.61	cp	BRD-K19111024	clofibric-acid	PPAR receptor agonist		PPARA	PPAR receptor agonist
7268	-25.67	cp	BRD-K81528515	nilotinib	ABL inhibitor		ABL1, KIT, BCR, CYP2B6, CYP2C8, DDR1, DDR2, PDGFRA	ABL inhibitor, BCR-ABL kinase inhibitor
7270	-25.69	cp	BRD-K08502430	angiogenesis-inhibitor	Angiogenesis inhibitor		EGFR	Angiogenesis inhibitor
7274	-25.77	cp	BRD-K12539581	nocodazole	Tubulin inhibitor		HPGDS	Tubulin inhibitor
7275	-25.78	cp	BRD-A71009679	KUC103420N	-666			-666
[truncated: 429 more rows]
